# Supplementary material for: Z-scores outperform similar methods for analyzing CRISPR paralog synthetic lethality screens
Source: Genome Biol. 2025 Jul 2;26:188. doi: 10.1186/s13059-025-03660-0 (PMC12217507; doi:10.1186/s13059-025-03660-0)
Supplement: Supplementary file 2 — Additional file 2: Table S1. [file 13059_2025_3660_MOESM2_ESM.xlsx]

## Sheet: dLFC
	K562_dLFC	A549_dLFC	MelJuso_dLFC	A375_dLFC
AAK1_BMP2K	-0.36	0.169	0.565	0.542
AARS1_AARS2			2.695	2.08
ABCA2_ABCA3			-0.144	-0.493
ABCA2_ABCA7	-0.274	0.379	-0.089	0.576
ABCA3_ABCA7			0.454	0.56
ABCB10_ABCB8	-0.03	0.13	0.251	-0.052
ABCB10_ABCB9	0.085	-0.057	0.715	0.102
ABCB10_TAP2	0.12	0.433	-0.041	0.264
ABCB6_ABCB7	0.544	1.367	1.177	0.127
ABCB8_TAP2	0.282	-0.258	-0.102	-1.16
ABCB9_TAP1			0.406	-0.774
ABCB9_TAP2	0.14	-0.209	-0.102	-0.844
ABCC10_ABCC4	0.78	0.103	-0.09	0.305
ABCC1_ABCC10	0.108	0.083
ABCC1_ABCC3			0.187	0.292
ABCC1_ABCC4	-0.147	-0.211
ABCC1_ABCC5	-0.117	-0.161
ABCC4_ABCC5	0.165	-0.265	-0.261	-0.871
ABCD1_ABCD3	-0.001	-0.1	0.01	-0.559
ABCF1_ABCF2			2.568	0.901
ABCF1_ABCF3	0.562	0.968	2.059	1.857
ABCF2_ABCF3	-0.014	0.579	-0.125	-0.566
ABHD14A_ABHD14B	-0.734	-0.031	-0.522	-0.143
ABHD16A_ABHD16B	0.312	-0.455	-0.175	-0.217
ABHD17A_ABHD17B	-0.649	0.479	0.406	-0.141
ABHD17A_ABHD17C	-0.041	-0.178	3.117	-0.108
ABHD17B_ABHD17C	-0.371	0.37	2.306	0.219
ABHD4_ABHD5	0.295	0.237	-1.29	0.177
ABI1_ABI2	-0.745	0.11	0.406	-0.384
ABL1_ABL2	0.336	0.292	0.411	0.15
ABLIM1_ABLIM3			0.883	1.291
ABLIM1_DMTN			-0.187	-0.272
ABR_BCR			0.323	0.45
ACAA1_ACAA2			0.233	-0.312
ACAA1_ACAT1			0.48	0.796
ACAA1_ACAT2	-0.388	-0.217	-0.127	0.832
ACAA1_HADHB	-1.08	0.297	0.659	0.925
ACAA2_ACAT1			0.298	0.063
ACAA2_ACAT2			0.033	-0.264
ACAA2_HADHB			0.333	0.174
ACAD10_ACAD11			-0.76	0.803
ACAD8_ACADM	-0.153	-0.211	-0.705	-0.394
ACAD8_ACADS	0.026	0.391	0.654	-0.069
ACAD8_ACADSB	-0.191	0.001	-0.635	-0.266
ACAD8_IVD	0.44	-0.273	0.387	-0.234
ACAD9_ACADVL	-0.889	-0.135	0.076	0.83
ACADM_ACADS	0.016	0.33	0.706	-0.123
ACADM_ACADSB	-0.194	0.213	-0.947	-0.288
ACADM_IVD	0.043	0.154	0.397	0.495
ACADSB_IVD	0.231	-0.186	0.211	-0.454
ACADS_ACADSB	-0.265	-0.058	-0.088	-0.482
ACADS_GCDH	0.148	0.587	0.662	0.551
ACADS_IVD	0.502	0.167	0.359	-0.106
ACAP1_ACAP2			-0.596	-0.811
ACAP1_ACAP3			0.282	-0.42
ACAP2_ACAP3	-0.61	-0.144	-0.445	-0.036
ACAT1_ACAT2	-0.03	0.002	-0.75	0.638
ACAT2_HADHB			-0.165	0.646
ACBD3_TMED8			-0.68	2.248
ACO1_IREB2	-0.93	-0.476	-1.859	-1.088
ACOT1_ACOT2			0.399	-0.153
ACSL1_ACSL5			-0.077	0.064
ACSL3_ACSL4	-1.033	0.244	0.553	1.604
ACSS1_ACSS2			0.208	-0.132
ACTA2_ACTB			1.216	0.095
ACTA2_ACTG1			-0.563	0.034
ACTB_ACTG1	-1.137	-0.349	-0.163	0.872
ACTN1_ACTN4			-0.088	-0.236
ACTR1A_ACTR1B	-0.816	-0.298	0.708	0.699
ACTR3_ACTR3B	-0.247	0.018	0.832	0.731
ACVR1B_TGFBR1	0.696	0.662	0.179	-0.146
ACVR1_ACVR1B			0.647	0.487
ACVR1_BMPR1A	0.733	0.455	0.333	-0.25
ACVR1_TGFBR1			1.078	0.116
ACVR2A_TGFBR2			-0.717	-0.495
ACYP1_ACYP2			-0.103	-0.741
ADAM15_ADAM19			-0.864	-0.041
ADAM15_ADAM8			-0.179	0.08
ADAM15_ADAM9			-0.747	-0.381
ADAM19_ADAM8			-0.402	0.356
ADAM19_ADAM9			-0.639	-0.756
ADCK1_ADCK5	0.098	0.296	1.025	0.298
ADCY3_ADCY6	-0.092	-0.14	0.464	-0.171
ADCY3_ADCY7	-0.769	0.034	0.084	-0.773
ADCY6_ADCY7	-0.553	-0.197	0.299	0.21
ADD1_ADD3	-0.193	-0.217	0.453	0.201
ADIPOR1_ADIPOR2	-1.549	-0.235	-1.759	-2.112
ADSS1_ADSS2			0.512	-0.328
AEN_ISG20			0.03	-0.409
AEN_ISG20L2	-0.077	-0.051	1.257	1.287
AFF1_AFF4	0.233	-0.072	0.246	1.082
AFG3L2_SPG7	1.272	0.819	1.662	1.961
AFG3L2_YME1L1	3.044	2.079	0.65	1.515
AGAP1_AGAP3	-0.471	-0.437	0.04	-0.172
AGAP4_AGAP5	2.951	0.983	2.686	1.895
AGAP4_AGAP6	2.05	1.582	1.403	2.818
AGAP5_AGAP6	1.606	0.321	1.002	1.471
AGFG1_AGFG2	-0.25	-0.193	-0.641	0.066
AGO1_AGO2	-0.137	0.385	0.907	0.477
AGO1_AGO3	0.33	0.176	0.472	0.982
AGO1_AGO4	0.406	-0.115	1.212	0.87
AGO2_AGO3	-0.444	0.567	0.808	0.436
AGO2_AGO4	0.378	0.008	1.367	0.419
AGO3_AGO4	0.703	-0.459	0.749	0.559
AGPAT1_AGPAT2	-0.224	-0.225	0.221	-1.434
AGPAT3_AGPAT4	0.04	0.376	-0.37	0.536
AGR2_TXNDC12			-0.159	1.481
AHCYL1_AHCYL2			0.841	-0.488
AHCY_AHCYL1	2.434	0.276
AJUBA_LIMD1			0.506	-0.339
AJUBA_WTIP			-0.21	-0.412
AK1_AK2			-0.829	-0.908
AK1_CMPK1	0.996	1.216	-0.293	2.681
AK2_AK3	-0.129	0.269	-1.729	-0.227
AK2_AK4			-0.651	1.846
AK3_AK4			0.199	0.603
AKAP8_AKAP8L	-0.102	0.275	-0.076	1.272
AKIRIN1_AKIRIN2	2.494	1.542	1.244	1.08
AKR1A1_AKR1B1			-0.295	-0.221
AKR1C1_AKR1C2			0.018	0.398
AKR1C1_AKR1C3			-0.355	0.009
AKR1C2_AKR1C3			-0.606	-0.291
AKT1_AKT2	-0.472	0.737	-0.328	0.206
AKT1_AKT3			1.083	0.273
AKT2_AKT3			-0.051	-0.099
ALDH1A1_ALDH1A3			0.127	1.094
ALDH1A1_ALDH1B1			-0.15	0.708
ALDH1A1_ALDH2			-1.018	1.128
ALDH1A3_ALDH1B1			-0.124	-0.217
ALDH1A3_ALDH2			0.004	0.197
ALDH1B1_ALDH2			0.008	-0.708
ALDH1B1_ALDH5A1	-0.045	-0.127
ALDH1B1_ALDH9A1	0.061	-0.233
ALDH3A2_ALDH3B1			-0.836	0.095
ALDH5A1_ALDH9A1	-0.718	0.119	-0.568	0.304
ALDOA_ALDOC			0.6	-0.262
ALG10_ALG10B	0.309	-0.835	-0.216	0.372
AMMECR1_AMMECR1L	0.052	-0.276	-0.055	-0.309
AMOTL1_AMOTL2			0.008	0.191
ANAPC11_RBX1	3.117	1.552	3.11	3.362
ANAPC11_RNF7			0.39	0.956
ANGEL1_ANGEL2	-0.21	-0.345	-1.201	0.226
ANKHD1_ANKRD17	-0.647	-0.457	-0.658	-0.459
ANKRA2_RFXANK	0.615	0.147	0.646	-0.133
ANKRD13A_ANKRD13B			1.709	1.434
ANKRD13A_ANKRD13D	-0.341	-0.329	0.578	1.051
ANKRD13B_ANKRD13D	0.216	-0.246	0.542	0.862
ANKRD28_ANKRD44	-0.5	0.344	-0.074	1.261
ANKRD28_ANKRD52	-0.106	0.477	-0.5	0.87
ANKRD36_ANKRD36B			0.054	-0.024
ANKRD44_ANKRD52	0.695	0.629	-0.29	0.783
ANP32A_ANP32B	0	-0.32	0.327	-0.834
ANP32A_ANP32E			0.333	0.31
ANP32B_ANP32E	-0.092	0.043	-0.553	0.353
ANPEP_ERAP1			0.027	0.339
ANPEP_ERAP2			-0.82	0.023
ANPEP_NPEPPS			-0.06	-0.4
ANTKMT_ATPSCKMT			-0.209	1.57
ANTXR1_ANTXR2			-1.119	-0.596
ANXA11_ANXA2			0.064	-0.01
ANXA11_ANXA3			0.682	-0.534
ANXA11_ANXA4			0.434	0.514
ANXA11_ANXA5			-0.114	0.151
ANXA11_ANXA6			0.36	-0.215
ANXA11_ANXA7	0.538	-0.355	0.447	-0.091
ANXA1_ANXA11			-0.176	-0.091
ANXA1_ANXA2			0.633	0.228
ANXA1_ANXA3			0.158	-0.328
ANXA1_ANXA4			0.472	0.385
ANXA1_ANXA5			-0.147	0.534
ANXA1_ANXA7			-0.122	-0.116
ANXA2_ANXA3			0.18	-0.37
ANXA2_ANXA4			0.308	0.612
ANXA2_ANXA5			0.157	0.622
ANXA2_ANXA6			0.192	0.16
ANXA2_ANXA7			-0.107	-0.059
ANXA3_ANXA4			0.324	0.01
ANXA3_ANXA5			-0.51	-0.039
ANXA3_ANXA6			-0.211	-0.462
ANXA3_ANXA7			-0.358	-0.467
ANXA4_ANXA5			0.131	0.728
ANXA4_ANXA6			0.574	0.068
ANXA4_ANXA7			0.683	0.054
ANXA5_ANXA6			0.289	-0.109
ANXA5_ANXA7			-0.029	-0.095
AP1B1_AP2B1	-0.284	-0.096	1.041	-0.427
AP1G1_AP1G2	0.244	-0.299	-0.297	-0.21
AP1M1_AP1M2			0.35	0.831
AP1M1_AP2M1	2.109	0.221
AP1S1_AP1S2	-0.356	0.253	-1.23	-0.738
AP1S1_AP1S3			-0.526	-0.691
AP1S2_AP1S3			-0.396	-0.887
AP2A1_AP2A2	-0.518	-0.284	-0.43	-0.227
AP2S1_AP4S1	-0.259	0	0.975	0.75
AP3M1_AP3M2	0.124	0.12	-0.463	-0.361
AP3S1_AP3S2	-0.735	0.15	-0.448	0.199
APBA2_APBA3			-0.397	0.13
APBB1_APBB2			1.012	0.248
APBB1_APBB3			-0.168	0.125
APBB2_APBB3			0.215	-0.218
APH1A_APH1B	0.125	0.108	-0.779	0.457
APLP1_APLP2			0.085	0.396
APLP1_APP			-0.672	-0.621
APLP2_APP			-0.03	0.492
APOBEC3B_APOBEC3F			0.024	0.068
APOBEC3B_APOBEC3G			-0.004	0.131
APOBEC3C_APOBEC3F			0.219	-0.52
APOBEC3F_APOBEC3G			0.526	0.009
APOL1_APOL2			-0.167	-0.349
APPL1_APPL2	-0.551	-0.194	0.344	0.34
ARAF_BRAF			0.136	-0.513
ARAF_RAF1	1.068	0.101	1.153	0.436
ARF1_ARF3	-0.389	0.754	0.258	0.432
ARF1_ARF4			-0.231	0.686
ARF1_ARF5			-0.737	0.401
ARF3_ARF4			0.55	0.963
ARF3_ARF5			-0.459	0.401
ARF4_ARF5	-1.281	-0.242	-1.623	-0.376
ARF6_ARL1			-0.417	-0.6
ARFGAP2_ARFGAP3	-0.306	0.433	-0.46	-0.185
ARFGEF1_ARFGEF2	-2.535	-0.737	-0.646	-0.903
ARFIP1_ARFIP2	-0.672	0.825	0.148	-0.553
ARFRP1_ARL2			2.943	2.403
ARFRP1_ARL3			-0.106	-0.264
ARHGAP10_ARHGAP26	0.53	-0.033	0.433	-0.69
ARHGAP11A_ARHGAP11B			-0.992	0.889
ARHGAP12_ARHGAP27			-0.487	-0.359
ARHGAP17_SH3BP1	0.121	0.227	-0.337	0.473
ARHGAP1_ARHGAP8			-0.326	-1.316
ARHGAP32_ARHGAP33			0.34	-0.373
ARHGAP4_SRGAP1			0.57	-0.481
ARHGDIA_ARHGDIB			-0.52	-0.306
ARHGEF10_ARHGEF10L	-0.079	0.262	0.223	0.06
ARHGEF11_ARHGEF12	0.417	0.204	-0.993	1.05
ARHGEF16_ARHGEF26			-0.522	-0.524
ARHGEF18_ARHGEF28			0.858	-0.288
ARHGEF19_ARHGEF5			-0.778	0.083
ARHGEF19_NGEF			-0.604	-0.057
ARHGEF1_ARHGEF12			-0.115	1.044
ARHGEF3_NET1	-0.004	-0.292	0.277	-0.236
ARHGEF9_SPATA13			0.038	-0.226
ARID1A_ARID1B	-0.429	-0.202	-1.18	0.358
ARID3A_ARID3B	-0.051	-0.296	-0.366	-0.106
ARID4A_ARID4B	-1.089	-0.153	-0.38	-1.199
ARIH1_ARIH2	0.818	0.256	0.462	-0.633
ARL1_ARL3			-0.08	-0.134
ARL2_ARL3	0.863	-0.065	0.029	0.111
ARL2_ARL6			0.925	1.532
ARL3_ARL6			-0.551	-0.253
ARL4A_ARL4C			0.171	-0.237
ARL4A_ARL4D			0.1	-0.101
ARL4A_ARL6	0.224	0.29
ARL4C_ARL4D			-0.768	-1.078
ARL5A_ARL5B	-1.692	-0.356	-1.458	-2.845
ARL6IP5_PRAF2	-0.594	-0.147	0.776	0.725
ARL8A_ARL8B	-0.642	-0.54	-0.55	-0.57
ARMC10_ARMCX2			0.188	-0.758
ARMC10_ARMCX3	0.083	-0.041	0.193	-0.213
ARMCX2_ARMCX3			-0.156	-0.984
ARMCX3_ARMCX6			0.334	-0.247
ARNTL_ARNTL2	0.579	0.071	0.692	0.151
ARPC1A_ARPC1B	0.33	-0.752	-1.205	-0.07
ARPC5_ARPC5L	-0.021	-0.558	-2.147	-1.56
ARPP19_ENSA	-0.275	-0.51	-1.033	0.216
ARRB1_ARRB2			-1.174	-0.509
ARRDC2_ARRDC3	0.485	0.141	-0.518	1.135
ARRDC2_ARRDC4	0.395	0.31	-0.173	0.992
ARRDC3_ARRDC4	0.149	0.082	-0.216	-0.391
ARSA_ARSD			0.008	-0.381
ARSA_ARSG	-0.128	-0.415	-0.377	-0.002
ARSA_GALNS	0.133	0.034	-0.602	-0.18
ARSA_STS	-0.026	-0.235	-0.028	-0.81
ARSB_ARSJ			1.06	0.224
ARSD_GALNS			-0.961	-0.261
ARSD_STS			-0.297	-1.477
ARSG_GALNS	-0.317	0.028	-0.188	0.374
ARVCF_CTNND1			0.156	1.06
ARVCF_PKP4	0.014	1.308	-0.172	0.288
ASAH1_NAAA	0.463	0.576	0.085	0.15
ASAP1_ASAP2	0.322	0.619	0.703	0.354
ASAP1_ASAP3			0.67	0.018
ASAP2_ASAP3			0.163	0.729
ASCC3_SNRNP200	0.762	2.042	2.014	2.632
ASF1A_ASF1B	-1.92	-1.427	-1.375	-0.251
ASRGL1_TASP1			-0.832	0.577
ATAD2_ATAD2B	0.481	0.302	0.738	0.9
ATAD3A_ATAD3B	-0.315	0.211	-0.784	-0.675
ATF1_CREB1			-0.14	0.177
ATF1_CREM	-0.405	-0.484	-0.682	-0.264
ATF2_ATF7	-0.543	0.061	0.132	0.017
ATF3_JDP2			1.146	0.434
ATF6_ATF6B	0.16	-0.44	-0.027	0.104
ATG16L1_ATG16L2	-0.074	0.655	0.964	-0.3
ATG2A_ATG2B	0.313	-0.188	-0.664	-0.545
ATG4A_ATG4B	-0.337	0.117	0.913	0.226
ATG4C_ATG4D	-0.573	-0.878	-0.758	0.61
ATL2_ATL3	0.641	0.226	0.982	0.021
ATN1_RERE			0.247	-0.611
ATP10D_ATP8B2			0.242	2.025
ATP11A_ATP11B	-0.438	-0.437	0.301	0.071
ATP11A_ATP11C	-0.306	-0.336	0.454	0.086
ATP11B_ATP11C	-0.136	-0.123	1.242	0.092
ATP13A2_ATP13A3	-0.274	0.639	0.124	-0.065
ATP1B1_ATP1B3			-1.608	-1.215
ATP2A2_ATP2A3			0.259	2.386
ATP2A2_ATP2C1	0.158	0.433
ATP2B1_ATP2B4			0.129	0.956
ATP6V0A1_ATP6V0A2	-1.458	0.432	0.263	-2.454
ATP6V0A1_TCIRG1			0.695	1.1
ATP6V0A2_TCIRG1			0.212	0.976
ATP6V0E1_ATP6V0E2	-0.822	-0.095	-0.862	-2.474
ATP6V1E1_ATP6V1E2	0.909	-0.123	-0.521	-1.277
ATP8B1_ATP8B2			0.679	1.576
ATP9A_ATP9B			1.327	-0.237
ATXN2_ATXN2L	0.309	0.578	1.057	1.139
ATXN7L3_ATXN7L3B			0.933	1.62
ATXN7_ATXN7L1	-0.67	0.016	0.285	0.181
AUH_ECHDC2			-0.063	0.712
AURKA_AURKB	4.776	2.85	3.106	2.258
AUTS2_FBRS			0.073	1.842
AUTS2_FBRSL1			0.159	0.161
AXL_TYRO3			-0.619	-0.077
AZIN1_ODC1	0.466	0.855	0.607	1.58
B3GNT2_B3GNT9	-0.069	-0.242	-0.22	-0.559
B4GALT1_B4GALT2	0.745	0.642	0.509	0.138
B4GALT1_B4GALT3	0.337	0.644	0.721	0.759
B4GALT1_B4GALT4			1.041	0.259
B4GALT2_B4GALT3	0.077	0.029	-0.236	0.916
B4GALT2_B4GALT4			0.492	0.607
B4GALT3_B4GALT4	-0.16	0.191	0.687	0.546
B4GALT5_B4GALT6	-0.02	-0.718	0.46	0.224
BACE1_BACE2			0.476	-0.128
BAIAP2_BAIAP2L1			0.532	0.618
BAP1_UCHL5			1.33	0.517
BCAP29_BCAP31	0.174	-0.36	0.601	-0.023
BCAR1_NEDD9			-0.104	-1.217
BCAR3_SH2D3A			-0.522	-0.462
BCAS4_BLOC1S4	-0.306	-0.153	0.171	-0.451
BCAT1_BCAT2			0.136	0.834
BCKDHB_PDHB	-0.021	-0.16	0.346	0.549
BCL2L1_BCL2L2	-1.39	0.729	-1.395	-0.867
BCL3_NFKBIE	1.226	0.025	-0.043	0.223
BCL7A_BCL7B	0.415	0.346	0.342	0.485
BCL7A_BCL7C	0.255	-0.205	-0.15	0.022
BCL7B_BCL7C	0.178	-0.042	0.029	0.452
BCL9_BCL9L	-0.116	0.164	-0.677	0.413
BCLAF1_THRAP3	-0.506	0.503	-0.85	0.548
BEX1_BEX2			0.081	-0.295
BICD1_BICD2	0.505	0.189	0.15	0.95
BIRC2_BIRC3			-2.03	0.534
BIRC2_XIAP	-1.236	-0.172
BMI1_PCGF2	-0.553	-0.071	-0.168	0.711
BMPR1A_TGFBR1			0.26	0.055
BNIP3_BNIP3L			-0.046	-0.497
BOLA1_BOLA2			0.29	-0.299
BOLA1_BOLA2B			0.39	-0.009
BPGM_PGAM1	1.186	0.928	2.392	0.597
BRAF_RAF1	-0.691	0.06	0.694	-0.205
BRD1_BRPF1	-0.331	0.027	0.784	0.691
BRD1_BRPF3	0.055	0.107	-0.236	-0.93
BRD2_BRD3	-0.613	-0.086	-0.393	0.783
BRD2_BRD4			1.18	2.776
BRD3_BRD4			0.184	0.438
BRD7_BRD9	-0.441	-0.122	-1.112	0.477
BRMS1_BRMS1L			-0.349	-1.973
BRPF1_BRPF3	0.304	0.382	-0.266	0.719
BRWD1_BRWD3			0.61	-0.087
BRWD1_PHIP			-0.598	-0.772
BRWD3_PHIP	-0.868	-0.345	-0.749	-0.925
BSG_NPTN	-0.074	0.169	-0.378	-0.603
BTBD10_KCTD20	-0.467	-0.362	-1.047	-0.171
BTBD1_BTBD2	-0.396	0.255	0.265	0.88
BTBD3_BTBD6	0.575	0.077	1.038	0.262
BTF3_BTF3L4			1.031	1.986
BTG1_BTG2			0.368	-0.409
BTN2A1_BTN2A2	0.038	0.086	-0.175	-0.727
BTN3A1_BTN3A2			-0.593	-0.179
BTN3A1_BTN3A3			0.153	-0.85
BTN3A2_BTN3A3			-0.286	-0.125
BTRC_FBXW11	-1.062	-0.258	-1.239	-1.396
BUB3_RAE1	5.196	2.03	3.131	4.617
BZW1_BZW2	-0.835	-0.422	-0.308	-0.593
C15orf48_NDUFA4			-1.631	-0.475
C1R_C1RL			-0.917	-0.657
C1R_C1S			-0.157	-0.021
CA11_CA2			-0.501	-0.174
CA12_CA2			0.004	0.067
CAB39_CAB39L	-1.698	-0.317	-0.029	-0.467
CABLES1_CABLES2			0.605	0.062
CACNB1_CACNB3			-0.76	0.869
CADM1_CADM4			-0.085	-0.316
CALM1_CALML4	0.258	0.371	0.056	0.848
CALM1_CETN2	-0.379	0.543	-0.172	-0.426
CALM1_CETN3			-0.347	0.12
CALM1_EFCAB2			0.316	0.122
CALM2_CALML4	0.383	0.715	-0.068	0.798
CALM2_CETN2	-0.162	0.258	-0.49	-0.115
CALM2_CETN3			-0.465	0.579
CALM2_EFCAB2			0.38	1.143
CALM3_CALML4	0.266	-0.057	0.242	0.153
CALM3_CETN2	0.206	-0.114	0.102	-0.476
CALM3_CETN3			-0.459	-0.135
CALM3_EFCAB2			-0.058	-0.302
CALR_CANX			-1.097	0.649
CALU_RCN1			0.599	0.486
CALU_RCN2	0.156	-0.245
CALU_RCN3			0.29	0.661
CAMK1D_PSKH1	-0.324	0.071
CAMK1_CAMK1D			0.521	-0.81
CAMK2D_CAMK2G	0.2	0.093	0.459	-0.315
CAMKK1_CAMKK2	0.219	0.193	-0.127	0.992
CAMSAP1_CAMSAP2	-0.085	0.347	-0.134	-0.031
CAMTA1_CAMTA2			-0.168	-0.483
CAP1_CAP2			-0.036	-0.099
CAPG_GSN			-0.144	0.38
CAPN1_CAPN2			-0.814	-0.046
CAPN1_CAPN5	-0.085	-0.336
CAPZA1_CAPZA2	-0.168	-1.759	-2.158	-1.921
CARD16_CASP1			-0.041	-0.208
CARS1_CARS2			0.126	1.91
CASK_MPP1			0.699	0.161
CASP1_CASP4			0.201	0.362
CASP3_CASP6			0.401	-0.223
CASP3_CASP7	0.026	-0.324	0.243	-1.026
CASP6_CASP7			0.819	-0.349
CAV1_CAV2			-0.13	0.648
CBL_CBLB	-0.311	-0.251	-0.386	-0.32
CBR1_CBR3			-0.276	-0.675
CBWD1_CBWD2	1.172	0.761
CBWD2_CBWD3	3.417	2.296
CBX1_CBX3	-0.294	-0.472	0.083	-0.014
CBX1_CBX5	-0.005	0.4	-0.357	0.537
CBX3_CBX5			0.099	0.039
CBX6_CBX8	-0.542	-0.242	0.991	0.22
CC2D1A_CC2D1B	-0.112	-0.439	0.41	0.216
CCAR1_CCAR2	0.373	0.961	1.14	1.115
CCDC28A_CCDC28B	-0.143	-0.107	-0.562	0.168
CCDC85B_CCDC85C			-0.673	-0.295
CCDC88A_CCDC88C			0.255	0.659
CCDC90B_MCUR1			-0.529	-0.414
CCN1_CCN2			0.084	-0.605
CCNB1_CCNB2	-1.135	-0.533	-0.387	-0.194
CCND1_CCND3			-0.116	-0.086
CCNE1_CCNE2	0.401	0.115	-0.094	-0.237
CCNG1_CCNG2	-0.475	0.01	0.158	-0.756
CCNJ_CCNJL	0.242	-0.145	1.145	0.318
CCNL1_CCNL2	-0.611	0.721	-1.027	-0.624
CCNT1_CCNT2	-0.905	-0.766	-1.053	0.871
CCNY_CCNYL1	0.294	0.191	-0.175	-0.259
CCS_SOD1			-0.026	1.155
CCT2_CCT5	3.079	0.818	2.462	3.54
CCT2_CCT7	5.318	2.412	2.605	4.445
CCT2_TCP1	3.964	3.472	3.104	3.52
CCT3_CCT4	3.886	2.407	3.944	4.115
CCT3_CCT5	4.236	2.088	2.792	4.605
CCT3_CCT7	4.262	2.633	2.425	3.69
CCT3_TCP1	4.309	3.28	2.691	5.351
CCT4_CCT5	3.492	2.531	3.085	3.762
CCT4_CCT7	3.557	1.5	2.162	3.329
CCT4_TCP1	4.15	3.242	3.948	4.142
CCT5_TCP1	3.184	1.87	2.906	5.743
CCT7_TCP1	4.076	3.53	2.189	2.99
CD2AP_SH3KBP1			-0.206	1.133
CD63_TSPAN3	-0.321	-0.08	-0.294	-0.197
CD63_TSPAN9	-0.44	-0.161
CD81_CD9			-0.377	-0.97
CDC20_FZR1	-0.209	0.749	0.844	2.411
CDC25A_CDC25B	-0.625	0.085	-0.562	-0.108
CDC25A_CDC25C			0.142	1.247
CDC25B_CDC25C			-0.095	0.929
CDC34_UBE2R2	0.043	-0.081	-1.38	0.207
CDC37_CDC37L1	0.672	-0.247	-0.623	0.253
CDC42BPA_CDC42BPB	0.358	0.246	-0.348	0.661
CDC42EP2_CDC42EP3			-0.444	-0.58
CDC42SE1_CDC42SE2	-0.642	-0.001	1.116	0.753
CDC42_RHOG			0.007	-0.484
CDC42_RHOQ	2.081	0.529	1.673	1.725
CDCA7_CDCA7L			0.696	-0.529
CDH1_CDH2			1.279	0.452
CDH1_CDH3			1.561	0.777
CDH2_CDH24			0.107	-0.515
CDH2_CDH3			-0.132	-0.377
CDIP1_LITAF			-0.07	0.01
CDK10_CDK20	-0.108	0.03	0.725	0.245
CDK10_CDK4	0.752	0.92
CDK10_CDK5			0.292	-0.061
CDK10_CDK7	2.271	1.996	1.417	2.79
CDK10_CDK9	1.776	1.557	0.902	2.93
CDK10_CDKL1			0.042	0.106
CDK11A_CDK11B	0.913	0.633	2.143	1.648
CDK12_CDK13	1.313	1.625	0.423	1.072
CDK14_CDK5			0.466	-0.029
CDK14_CDK7			0.794	2.1
CDK16_CDK17	0.082	-0.253	0.132	0.165
CDK16_CDK18	-0.245	-0.332	-0.867	-0.28
CDK17_CDK18	-0.209	-0.31	-0.285	0.344
CDK19_CDK8	-0.689	0.018	0.458	-0.204
CDK1_CDK2	-1.307	0.947	1.873	1.851
CDK1_CDK3			0.983	1.371
CDK1_CDK5	-0.744	0.463	0.328	1.53
CDK20_CDK5			0.311	-0.547
CDK20_CDK7	0.829	-0.543	-0.409	1.927
CDK20_CDK9	0.927	0.231	0.339	2.477
CDK20_CDKL1	-0.128	-0.036	0.194	-0.17
CDK2AP1_CDK2AP2	-0.619	-0.416	-0.288	-0.685
CDK2_CDK3	0.775	-0.177	0.688	0.292
CDK2_CDK5			0.338	0.006
CDK3_CDK5			0.287	-0.133
CDK4_CDK6			-1.398	0.841
CDK4_CDK7	0.832	0.916
CDK5_CDK7			1.319	0.502
CDK7_CDK9			2.53	3.561
CDK7_CDKL1			0.417	0.528
CDKN2A_CDKN2B			-1.656	-1.26
CDKN2C_CDKN2D			-0.231	0.342
CDR2_CDR2L	0.009	-0.114	0.162	-0.783
CEBPB_CEBPD	-0.486	-0.113	-0.007	0.005
CELSR1_CELSR2			-0.277	0.556
CELSR1_CELSR3			-0.246	0.411
CELSR2_CELSR3	-0.762	-0.073	0.132	0.349
CENPA_H3-3A			2.44	1.541
CENPA_H3-3B			2.622	-0.053
CEP135_TSGA10			1.303	0.842
CEP170_CEP170B			-0.545	-0.61
CEP57_CEP57L1	0.304	-0.395	-0.39	0.1
CEPT1_CHPT1	-2.91	-1.612	-2.59	-2.773
CERCAM_COLGALT1			0.253	0.703
CERS2_CERS4			-0.36	0.966
CERS5_CERS6	-0.261	-0.023	1.361	0.28
CETN2_CETN3	0.425	-0.234	-0.91	-0.079
CFL1_CFL2			1.231	0.886
CFL1_DSTN	1.407	-0.081	-0.995	0.084
CFL2_DSTN			-0.576	-0.364
CHAC1_CHAC2	-1.311	-0.616	-0.285	-0.431
CHCHD10_CHCHD2			-0.137	-0.322
CHCHD3_CHCHD6	0.175	0.108	-0.203	0.368
CHD1_CHD2	-1.843	-0.128	-1.71	2.2
CHD3_CHD4	1.431	0.184	1.099	0.415
CHD6_CHD7	0.068	0.462	-0.107	-0.04
CHD6_CHD8	0.629	1.111	0.353	0.403
CHD6_CHD9	-0.362	-0.477	-0.451	-0.922
CHD7_CHD8	0.092	0.641	1.8	0.521
CHD7_CHD9	-0.265	-0.062	1.17	0.044
CHD8_CHD9	0.061	0.939	1.222	0.297
CHKA_CHKB	-0.456	-0.099	0.569	0.098
CHMP1A_CHMP1B	-0.534	-0.139	-0.377	-0.914
CHMP2A_CHMP2B	0.37	0.379	0.568	1.375
CHMP4A_CHMP4B	-0.463	-0.374	1.218	0.467
CHMP4A_CHMP4C			0.504	-0.708
CHMP4B_CHMP4C			0.265	-0.095
CHM_CHML	-1.324	-0.039	-1.086	-0.931
CHP1_PPP3R1	-0.103	0.465	-0.267	-0.365
CHP1_TESC			-0.154	0.319
CHPF_CHPF2			0.433	0.402
CHRNA5_CHRNB1	-0.271	0.869	0.111	0.036
CHST11_CHST12			-0.549	0.101
CHST11_CHST14			-0.258	-0.483
CHUK_IKBKB	-0.518	0.032	-0.309	0.095
CIB1_CIB2	-0.136	0.362	-0.136	-1.155
CIRBP_RBM3			0.177	-0.437
CISD1_CISD2			3.689	3.85
CKB_CKMT1A			0.568	0.688
CKB_CKMT1B			0.508	0.21
CKS1B_CKS2	-3.179	-0.705	-0.569	-0.504
CLASP1_CLASP2	-0.212	-0.667	-1.433	-2.033
CLCN3_CLCN5	0.114	-0.393	-0.358	-1.055
CLCN6_CLCN7	-0.16	-0.469	-0.124	0.052
CLDN1_CLDN3			-0.779	-0.873
CLDN1_CLDN7			-0.012	-0.959
CLDN3_CLDN4			-0.546	-0.348
CLIC1_CLIC4	0.345	-0.253	-0.073	0.226
CLIP1_CLIP2			-0.175	0.35
CLIP3_CLIP4			-0.194	0.082
CLK1_CLK4	-0.135	-0.43	-0.618	0.29
CLK2_CLK3	0.139	-0.054	-0.602	-0.212
CLOCK_NPAS2			0.835	0.512
CLPTM1_CLPTM1L	-0.716	-0.297	0.069	-0.476
CLSTN1_CLSTN3	-0.09	0.162	0.952	-0.173
CLTA_CLTB	0.048	-0.413	-0.508	-0.23
CLTC_CLTCL1	3.71	0.874	0.463	0.247
CMTM4_CMTM6	-0.71	0.163	0.009	-0.118
CNIH1_CNIH4	-0.312	0.084	-0.099	0.164
CNN2_CNN3			-0.246	-0.278
CNNM3_CNNM4	-0.1	-0.415	0.09	-1.1
CNOT6_CNOT6L	-0.333	0.047	-1.019	-0.682
CNOT7_CNOT8	-1.081	-0.758	-3.336	-2.176
CNPY3_CNPY4	0.71	-0.132	0.514	0.384
COL16A1_COL4A2			-0.184	-0.745
COL1A1_COL1A2			0.668	0.698
COL1A1_COL5A2			0.376	0.172
COL1A2_COL5A2			-0.819	-0.036
COL4A1_COL4A2			0.594	-0.276
COL4A1_COL4A5			-0.051	0.507
COL4A2_COL4A5			0.408	-0.245
COL4A2_COL5A1			-0.611	-1.508
COL4A2_COL9A3			0.688	0.273
COL6A1_COL6A2			0.041	0.041
COMT_LRTOMT	1.928	0.128	-0.718	-0.353
COPG1_COPG2	-1.843	1.06	-0.385	0.591
COPS5_PSMD14	4.541	2.497	4.182	5.582
COPS7A_COPS7B	-1.958	-0.595	-1.423	-2.338
COPZ1_COPZ2			0.412	1.26
COQ10A_COQ10B	-1.342	-0.124	-0.924	-2.126
CORO1A_CORO1B			-0.387	-0.292
CORO1A_CORO1C			0.116	0.183
CORO1B_CORO1C	0.152	0.262	0.472	-0.397
COX7A2_COX7A2L			-0.005	0.88
CPEB2_CPEB4			0.578	0.136
CPNE1_CPNE2	-0.153	-0.115	-0.713	0.291
CPNE1_CPNE3	-0.571	0.067	0.201	0.824
CPNE1_CPNE7			0.453	0.897
CPNE1_CPNE8			0.116	0.141
CPNE2_CPNE3	-0.474	-0.012	-0.409	0.543
CPNE2_CPNE7			0.439	0.653
CPNE2_CPNE8			-0.607	0.533
CPNE3_CPNE7			0.52	-0.089
CPNE3_CPNE8			-0.475	0.25
CPNE7_CPNE8			0.309	-0.298
CPSF6_CPSF7	0.306	1.383	1.739	2.316
CPT1A_CPT1B	-0.131	0.254	-0.422	0.124
CPT1A_CPT1C			0.136	0.978
CPT1B_CPT1C			-0.028	-0.119
CRABP2_FABP5			0.616	1.041
CRABP2_RBP1			0.058	0.364
CRAT_CROT			-0.141	0.13
CREB1_CREM	0.127	-0.298	-0.645	-0.323
CREB3L1_CREB3L2			0.009	1.316
CREBBP_EP300	-0.557	-0.28	1.978	-0.509
CRELD1_CRELD2	-0.152	0.048	-0.645	-0.865
CRK_CRKL	0.354	0.108	-1.392	1.302
CRMP1_DPYSL2			0.863	-0.006
CRMP1_DPYSL3			-0.023	-0.425
CRTC1_CRTC2	0.182	-0.109	0.13	-0.203
CRTC1_CRTC3	-0.384	0.096	0.132	0.173
CRTC2_CRTC3	-0.115	-0.219	-0.158	0.825
CRYAB_HSPB1			-0.668	0.236
CSAD_GAD1			-0.081	-0.894
CSK_SYK			-0.071	-0.155
CSK_YES1	-0.647	1.058
CSNK1D_CSNK1E	-0.654	-0.701	-0.582	-1.473
CSNK1G1_CSNK1G2	0.071	0.666	-0.118	-0.638
CSNK1G1_CSNK1G3	0.217	0.606	-0.829	-0.124
CSNK1G2_CSNK1G3	0.247	-0.194	0.703	-1.219
CSNK2A1_CSNK2A2	-3.105	-0.496	-0.966	-0.42
CSRNP1_CSRNP2	-0.129	-0.067	0.198	0.447
CSRP1_CSRP2			-0.007	0.185
CSTF2_CSTF2T	-2.012	-0.754	-0.826	-0.364
CTBP1_CTBP2			-1.854	-0.45
CTDSP1_CTDSP2	0.049	-0.211	-0.612	0.047
CTDSP1_CTDSPL	0.649	0.026	-0.237	-0.023
CTDSP2_CTDSPL	0.239	-0.218	0.294	-0.283
CTNNB1_JUP			0.148	0.424
CTNND1_PKP4			0.509	0.269
CTPS1_CTPS2	-0.462	-1.206	0.576	-0.321
CTSH_CTSK			1.055	0.345
CTSH_CTSS			0.354	0.277
CTSK_CTSS			0.248	0.162
CTSL_CTSV			1.425	-0.179
CTTN_HCLS1			0.878	-0.508
CUL1_CUL2	4.057	2.935	3.007	3.003
CUL1_CUL3	2.374	2.954	3.587	-1.565
CUL1_CUL4A	0.801	0.296
CUL3_CUL4A	0.49	1.344
CUL3_CUL4B	-0.393	-0.191
CUL4A_CUL4B			-1.872	-3.512
CUL7_CUL9			0.265	-0.088
CWC27_PPIL1			0.387	3.205
CYB561A3_CYBRD1			-0.294	-0.448
CYB561D1_CYB561D2	-0.55	-0.489	-0.39	-1.161
CYB561_CYB561A3			-0.109	-0.121
CYB561_CYBRD1			-0.084	-0.632
CYB5A_CYB5B			-1.031	-1.15
CYB5R1_CYB5R2			0.716	-1.194
CYB5R1_CYB5R3	0.302	0.086	0.029	0.782
CYB5R2_CYB5R3			-0.327	-0.035
CYTH1_CYTH2	0.12	0.519	1.047	0.059
CYTH1_CYTH3	-0.187	0.316	0.737	-0.18
CYTH2_CYTH3	0.071	0.246	1.189	0.152
DAB2IP_RASAL2	-0.127	-0.124	0.266	0.508
DAB2IP_SYNGAP1	0.032	0.252	-0.205	0.249
DAPK1_DAPK3			0.252	0.539
DAZAP1_MSI2	-0.176	0.489	-0.217	-0.505
DBP_TEF	-0.065	-0.195	-0.066	-0.948
DCK_DGUOK	-0.614	-0.465	0.373	0.444
DCK_TK2			-0.265	-0.531
DCUN1D1_DCUN1D2	-0.921	0.747	-0.385	0.222
DCUN1D4_DCUN1D5			0.105	0.426
DDAH1_DDAH2			-0.399	-0.061
DDHD2_SEC23IP			0.617	0.522
DDTL_MIF	0.163	-0.19
DDT_DDTL			0.396	-0.483
DDT_MIF	0.167	-0.67
DDX10_DDX18	2.731	2.372	4.34	3.915
DDX17_DDX3X	-0.167	0.763
DDX17_DDX5			-0.766	1.807
DDX19A_DDX19B	-0.808	-0.88	-2.546	-1.145
DDX21_DDX50	1.48	1.802	0.849	0.195
DDX39A_DDX39B	-1.408	-0.204	-1.322	-2.359
DDX3X_DDX5	2.298	2.229
DDX47_DDX49	4.201	2.827	2.864	5.653
DDX58_IFIH1	0.911	0.297	0.375	0.949
DDX60_DDX60L	0.215	-0.224	-0.196	0.554
DECR1_DECR2	-0.447	0.028	-0.372	0.505
DEDD_DEDD2	0.011	-0.034	0.426	-0.246
DEF6_SWAP70			-0.017	-0.081
DENND1A_DENND1B			1.228	-0.16
DENND1A_DENND1C			-0.271	-0.161
DENND1B_DENND1C			0.533	0.196
DENND2B_DENND2D			-0.616	0.066
DENND4A_DENND4B	-0.241	-0.732	-0.001	0.019
DENND4A_DENND4C	-0.817	-0.049	-0.259	0.325
DENND4B_DENND4C			0.308	0.458
DENND5A_DENND5B	0.061	-0.224	0.578	0.3
DEPDC1_DEPDC1B			0.892	0.234
DERL1_DERL2	-0.704	-0.217	0.595	-0.905
DGCR6_DGCR6L	0.749	-0.472	0.782	0.032
DHCR7_LBR	0.143	0.117	0.141	2.432
DHCR7_TM7SF2	0.104	0.095	0.137	1.46
DHRS13_RDH13	0.467	0.126	-0.208	-0.506
DHRS13_RDH14	0.234	0.115	1.094	-0.265
DHRS2_DHRS4			-1.303	0.184
DHRS3_HSD17B11			0.335	0.249
DHRS3_RDH10			0.254	-0.177
DHRS4_DHRS4L2			-1.202	0.805
DHRSX_RDH13			-0.164	0.774
DHRSX_RDH14			0.802	0.37
DHTKD1_OGDH	2.422	1.524	2.713	1.395
DHX15_DHX16			3.991	4.195
DHX15_DHX32	0.234	1.15	0.663	0.127
DHX15_DHX33	3.565	2.885	4.469	5.229
DHX15_DHX35	3.301	0.133	1.543	2.039
DHX15_DHX38			2.424	3.146
DHX15_DHX40	1.267	0.934	2.121	1.879
DHX15_DHX8			3.441	5.944
DHX16_DHX33			3.379	2.896
DHX16_DHX35			1.92	1.834
DHX16_DHX38	3.466	1.916	2.577	2.869
DHX16_DHX40	1.181	1.024	1.433	1.549
DHX16_DHX8	3.114	1.653	3.056	4.357
DHX33_DHX35	3.071	0.866	1.5	3.115
DHX33_DHX38			2.786	2.837
DHX33_DHX40	0.603	0.575	2.115	2.077
DHX33_DHX8			3.716	5.243
DHX35_DHX38			1.924	2.262
DHX35_DHX40	0.659	0.354	0.579	0.661
DHX35_DHX8			2.238	3.651
DHX36_DHX57			1.649	0.674
DHX38_DHX8	2.885	0.955	2.934	3.561
DHX40_DHX8			1.973	3.543
DHX58_IFIH1			0.234	0.464
DIAPH1_DIAPH2	0.432	-0.655	1.067	0.353
DIAPH1_DIAPH3	0.329	-0.896	-0.881	0.344
DIAPH2_DIAPH3	-0.348	-0.38	0.205	-1.031
DIP2A_DIP2B	0.972	-0.059	0.692	0.413
DIP2A_DIP2C	-0.132	-0.19	-0.138	-0.323
DIP2B_DIP2C	0.502	-0.402	0.439	0.096
DIPK1A_DIPK1B			-0.655	0.653
DIS3_DIS3L	0.03	1.83	1.736	2.141
DLAT_PDHX	0.115	0.093	0.532	0.021
DLC1_STARD13			0.952	-0.314
DLG1_DLG3	0.63	0.755	0.189	0.728
DLG1_DLG4			0.212	1.372
DLG3_DLG4			-0.377	0.111
DMWD_WDR20	-0.721	-0.063	0.164	-0.99
DMXL1_DMXL2	-0.93	-0.528	-0.989	-0.655
DNAJA1_DNAJA2	-1.768	-1.461	-1.356	-1.499
DNAJA1_DNAJA4			-0.177	0.425
DNAJA2_DNAJA4			-0.109	-0.273
DNAJB11_DNAJB5	-0.37	0.093
DNAJB12_DNAJB14	0.618	0.284	0.814	-0.873
DNAJB1_DNAJB4	0.299	0.038	0.228	1.337
DNAJB1_DNAJB5			0.063	0.444
DNAJB2_DNAJB6	0.296	-0.323	-0.001	-0.549
DNAJB4_DNAJB5			-0.402	0.187
DNAJC15_DNAJC19			-0.879	-2.634
DNAJC6_GAK			-0.258	-1.638
DNASE1_DNASE1L1	-0.543	-0.677	-0.322	0.32
DNM1L_DNM2	0.778	0.759
DNM1_DNM2			1.307	0.68
DNMT3A_DNMT3B	-0.166	0.183	0.698	-0.22
DOCK10_DOCK9			0.813	0.015
DOCK1_DOCK5			-1.706	-0.841
DOCK6_DOCK7	-0.54	-0.287	0.02	0.39
DPP7_PRCP	-0.789	0.514	-0.652	0.446
DPP8_DPP9	-1.061	0.121	-0.106	1.033
DPY19L3_DPY19L4	0.275	0.529	-0.368	-0.572
DPYSL2_DPYSL3			0.688	-0.201
DRAM1_DRAM2	0.102	0.064	-0.239	0.264
DRG1_DRG2	-1.154	-0.98	-1.73	-2.001
DST_MACF1			1.2	-0.123
DTX2_DTX4			-0.098	0.007
DUSP1_DUSP4			-0.458	-1.222
DUSP1_DUSP5			0.027	-1.014
DUSP4_DUSP5			0.933	-1.748
DUSP6_DUSP7			0.546	-1.301
DVL1_DVL2			-0.088	0.021
DVL1_DVL3	-0.162	0.268	0.25	-0.254
DVL2_DVL3	0.261	0.196	-0.028	0.721
DYNC1LI1_DYNC1LI2	-1.656	-0.021	-1.727	-1.874
DYNLL1_DYNLL2	-0.988	-0.818	-2.23	-1.511
DYNLT1_DYNLT3	-0.109	0.267	0.501	-0.744
DYRK1A_DYRK1B			-0.08	-0.3
DYRK2_DYRK3	-0.003	-0.435	-0.627	0.456
E2F1_E2F2	-0.774	-0.486	0.17	-0.783
E2F1_E2F3	-0.098	-0.268	0.113	-0.464
E2F2_E2F3	-0.334	-0.167	0.3	-0.608
E2F2_E2F6			-1.092	-0.574
E2F3_E2F6			-0.47	-1.202
E2F4_E2F5	0.287	0.215	0.622	-0.248
E2F7_E2F8	-0.062	-0.141	-0.015	-0.115
EAF1_EAF2	-1.189	-1.111	-0.735	-0.794
ECE1_ECE2	0.011	0.065	-0.644	-0.575
ECHDC2_ECHS1			-0.141	-0.09
EDEM1_EDEM2	0.353	-0.401	-0.871	0.312
EDEM2_EDEM3			-0.535	0.241
EDIL3_MFGE8			0.532	0.109
EEF1A1_EEF1A2			-0.028	0.539
EEF1B2_EEF1D			0.117	0.121
EEF2_EFTUD2	0.973	1.805	3.86	3.206
EFEMP1_EFEMP2			0.946	0.065
EFNA1_EFNA3			0.534	0.925
EFNA1_EFNA4			-0.405	1.042
EFNA1_EFNA5			-0.498	0.611
EFNA3_EFNA4	-0.102	0.206	0.945	0.732
EFNA3_EFNA5	-0.247	0.794	0.935	0.4
EFNA4_EFNA5	-0.124	0.519	-0.299	-0.002
EFNB1_EFNB2			0.102	-0.273
EGFL7_EGFL8			0.668	-1.08
EGFR_ERBB2			0.819	0.115
EGFR_ERBB3			0.186	0.627
EGLN1_EGLN2	-0.287	-0.275	-1.322	-0.463
EGLN1_EGLN3			-0.112	-2.481
EGLN2_EGLN3			-0.292	-0.27
EHBP1_EHBP1L1	0.464	0.491	0.687	0.682
EHD1_EHD2			-0.484	-0.812
EHD1_EHD4	0.077	-0.324	0.005	-0.588
EHD2_EHD4			0.848	0.185
EHF_ELF3			-0.068	1.019
EHMT1_EHMT2	-0.075	-0.387	0.07	-0.584
EID2_EID2B			-0.122	-1.095
EIF1_EIF1B	-0.525	1.344	-2.384	-1.004
EIF4A1_EIF4A2	-0.521	1.458	-0.476	0.522
EIF4EBP1_EIF4EBP2	-0.268	-0.774	-0.619	-0.925
EIF4EBP1_EIF4EBP3	0.295	-0.3	0.62	0.101
EIF4EBP2_EIF4EBP3	-0.108	-0.376	0.562	-0.661
EIF4E_EIF4E2	1.07	0.05	-0.735	0.269
EIF4G1_EIF4G3	0.64	-0.523	0.538	-0.115
EIF5A_EIF5A2	-0.725	-0.008	0.362	0.729
ELF1_ELF2	-0.089	0.054	-0.677	0.561
ELF1_ELF4	-0.474	0.011	-0.566	0.672
ELK1_ELK3			-0.275	0.315
ELK1_ELK4			-0.073	1.376
ELK3_ELK4	-0.199	0.54	-0.319	0.699
ELL_ELL2			2.018	1.366
ELMO2_ELMO3	-0.109	0.478	-0.594	0.696
ELOVL1_ELOVL7	-0.23	0.084	-0.453	0.969
EMC8_EMC9	-1.213	-0.818	-1.03	-2.116
EML1_EML2			0.028	-0.201
EML1_EML3			0.167	0.574
EML1_EML4			0.794	0.41
EML2_EML3			-0.485	0.504
EML2_EML4			0.014	0.521
EML3_EML4	0.736	-0.275	0.278	0.49
EMP1_EMP2			-0.031	0.297
EMP1_EMP3			-0.88	-0.161
EMP1_PMP22			0.027	-0.646
EMP2_EMP3			-0.469	-0.251
EMP2_PMP22			-0.937	-0.256
EMP3_PMP22			-1.036	-0.892
ENAH_EVL			-0.267	-0.183
ENAH_VASP			0.483	-0.301
ENDOG_EXOG	-0.593	-0.355	0.88	0.527
ENO1_ENO2			-0.429	1.806
ENO1_ENO3	-0.116	1.042	0.289	1.029
ENO2_ENO3			0.467	0.626
ENTPD4_ENTPD7	-0.321	0.125	0.053	-0.182
ENTPD5_ENTPD6	0.768	0.021	0.197	0.103
EOLA1_EOLA2			-0.193	-0.215
EPAS1_HIF1A			0.447	-0.624
EPB41L1_EPB41L2			1.104	0.262
EPB41L4B_EPB41L5	0.179	-0.115	-0.09	-0.066
EPB41_EPB41L1			0.337	1.342
EPB41_EPB41L2			0.155	0.844
EPC1_EPC2	-0.711	-0.342	0.141	0.192
EPCAM_TACSTD2			-0.23	0.465
EPHA1_EPHA2			0.54	-0.211
EPHA1_EPHB2			-0.375	-0.742
EPHA1_EPHB4			-0.179	-0.584
EPHA2_EPHB2			-0.337	-0.346
EPHA2_EPHB4			-0.263	-0.444
EPHB2_EPHB4			0.003	-0.484
EPN1_EPN2	0.038	-0.244	0.313	-0.669
EPS15_EPS15L1	0.725	-0.157	0.229	1.013
EPS8L1_EPS8L2			0.943	0.393
EPS8_EPS8L1			0.98	1.064
EPS8_EPS8L2			0.157	-0.185
ERAP1_ERAP2			0.089	0.414
ERAP1_LNPEP	-0.25	-0.452	0.53	0.2
ERAP1_NPEPPS			0.532	1.328
ERAP2_LNPEP			-0.16	0.238
ERBB2_ERBB3			-0.254	1.753
ERF_ETV3	-0.487	0.157	-0.41	0.144
ERGIC1_ERGIC3	0.113	0.042	-0.4	0.327
ERGIC2_ERGIC3	-0.034	0.009	-0.495	0.458
ERLIN1_ERLIN2	0.53	0.047	0.887	0.178
ESRP1_ESRP2			0.338	0.72
ESYT1_ESYT2	-0.262	0.707	0.694	0.386
ETNK1_ETNK2	0.412	0.047	-1.588	-0.062
ETS1_ETS2			0.108	0.555
ETV1_ETV4			0.079	0.058
ETV1_ETV5			-0.386	0.706
ETV4_ETV5			-0.126	0.727
EVA1A_EVA1B			-0.197	-0.61
EVI5_EVI5L	-0.24	0.198	1.36	1.152
EVL_VASP			-0.162	-0.047
EWSR1_FUS			-0.235	1.617
EWSR1_TAF15	0.459	0.967	-0.11	0.713
EXOC6_EXOC6B	-0.407	-0.034	-0.915	-0.867
EXT1_EXT2			0.382	1.11
EXT2_EXTL3	-0.376	0.561	-0.492	0.787
EZH1_EZH2	-0.063	0.779	-0.526	-0.454
EZR_MSN			-0.809	-0.271
EZR_NF2	0.298	-0.486
EZR_RDX			-0.509	-0.628
F11R_JAM3			0.447	1.202
F2R_F2RL1			-0.377	0.502
FADS1_FADS2			-0.259	1.133
FADS1_FADS3			-0.65	0.36
FADS2_FADS3			0.108	-0.216
FAHD2A_FAHD2B	1.342	0.022	0.504	0.186
FAM102A_FAM102B	-0.098	-0.076	0.479	0.205
FAM111A_FAM111B	0.154	-0.133	-0.456	0.76
FAM114A1_FAM114A2			0.487	-0.307
FAM117A_FAM117B			-0.452	-0.386
FAM117A_GLCCI1			0.403	-1.026
FAM117B_GLCCI1	-0.565	-0.148	1.773	-0.565
FAM118A_FAM118B	-0.224	-0.21	0.246	1.249
FAM120A_FAM120C	0.138	0.038	0.978	0.728
FAM126A_FAM126B	-0.794	-0.215	-0.77	-1.147
FAM13A_FAM13B	0.569	0.245	0.217	1.022
FAM168A_FAM168B			0.026	0.343
FAM200A_FAM200B	-0.215	0.687	-0.115	-0.161
FAM20B_FAM20C			-0.454	0.025
FAM219A_FAM219B	0.168	-0.18	-0.424	0.318
FAM229A_FAM229B			-0.278	-0.954
FAM3A_FAM3C	-0.248	0.368	-0.065	0.162
FAM50A_FAM50B			0.093	-1.694
FAM76A_FAM76B	0.187	-0.606	0.737	-0.351
FAM89A_FAM89B	-0.139	-0.013	0.414	0.371
FAM98A_FAM98B	-0.73	2.128	2.196	1.692
FAM98A_FAM98C			0.602	-0.686
FAR1_FAR2			-0.343	0.056
FARP1_FARP2			1.356	0.163
FBXL2_FBXL20	-0.208	0.069	-0.137	-0.24
FBXO25_FBXO32			0.075	-0.462
FBXO34_FBXO46	0.007	0.001	0.84	0.186
FBXO44_FBXO6	-0.491	-0.126	-0.122	-0.666
FBXO45_SPSB2			-0.062	-0.802
FCHO1_FCHO2			1.414	1.98
FCHSD1_FCHSD2	-0.337	0.122	-0.023	0.213
FEM1A_FEM1C	-0.4	-0.65	0.273	0.72
FERMT1_FERMT2			-0.734	0.408
FERMT1_FERMT3			-0.482	0.228
FERMT2_FERMT3			-0.053	0.522
FEZ1_FEZ2			1.267	0.411
FGFR1OP2_SIKE1	-0.254	0.206	0.198	0.991
FGFR1_FGFR3			-0.428	-0.678
FGFR1_FGFR4			-0.771	-0.504
FGFR3_FGFR4			-0.139	-0.924
FHL2_FHL3			0.535	-0.781
FHOD1_FHOD3			0.188	1.296
FKBP10_FKBP9			-0.053	-0.648
FKBP11_FKBP2			-0.283	0.74
FKBP14_FKBP2			0.026	0.296
FKBP14_FKBP7	-0.043	-0.173	-0.188	0.008
FKBP1A_FKBP1B	-0.65	0.136	0.82	0.33
FKBP2_FKBP3			0.189	1.7
FKBP2_FKBP7			0.101	1.054
FKBP4_FKBP5			-1.074	-0.509
FLNA_FLNB	-1.19	-0.652	0.334	-0.83
FLNA_FLNC			0.031	0.401
FLNB_FLNC			0.618	-0.241
FLOT1_FLOT2	0.164	0.558	0.402	0.116
FLYWCH1_FLYWCH2			-0.168	-0.132
FMNL1_FMNL2			0.835	-0.047
FMNL1_FMNL3			0.515	0.22
FMNL2_FMNL3	0.178	0.365	-0.181	0.198
FMR1_FXR1	-0.019	0.118	-0.354	0.381
FMR1_FXR2			0.44	0.769
FN3K_FN3KRP	-0.242	0.499	-0.412	0.393
FNBP1L_TRIP10	-0.076	-0.211	0.273	-0.805
FNBP1_FNBP1L	-0.336	-0.048	0.606	0.512
FNBP1_TRIP10	-0.618	-0.016	1.436	0.371
FNDC3A_FNDC3B	0.133	0.865	0.362	0.689
FNIP1_FNIP2	0.21	-0.058	0.453	-0.404
FOSB_FOSL1			1.211	0.253
FOSB_FOSL2			-0.233	-0.173
FOSL1_FOSL2			0.007	0.306
FOS_FOSB			0.493	-0.978
FOS_FOSL1			0.443	0.812
FOS_FOSL2			0.897	0.414
FOXJ2_FOXJ3	0.273	-0.08	-0.366	0.192
FOXK1_FOXK2	-1.239	-0.651	-0.271	-1.843
FOXN2_FOXN3	-0.659	-0.246	-0.004	-0.623
FOXO3_FOXO4			-0.194	-0.489
FRMD4A_FRMD4B			0.94	0.87
FRS2_FRS3	-0.309	0.071	-0.241	-0.495
FST_FSTL3			-0.868	0.121
FTH1_FTL	-0.221	-0.21	-0.012	-0.404
FUBP1_FUBP3	1.02	0.603	0.642	0.787
FUBP1_KHSRP	-1.392	0.044	0.121	0.387
FUBP3_KHSRP			0.895	0.573
FUCA1_FUCA2			-0.048	-0.944
FUNDC1_FUNDC2			0.01	0.301
FURIN_PCSK6			-0.058	-0.295
FURIN_PCSK7	0.148	0.329	-0.206	0.207
FUS_TAF15	-0.234	-0.324	-0.107	0.692
FUT10_FUT11	-0.018	-0.41	-0.463	-0.097
FXR1_FXR2	-0.007	0.341	0.479	0.586
FYN_LYN			0.232	-0.005
FYN_SRC			0.265	0.806
FYN_YES1			0.44	-0.014
FZD1_FZD2			0.161	-0.088
FZD1_FZD7			-0.235	0.314
FZD2_FZD7			0.663	0.005
G3BP1_G3BP2	-0.478	0.828	-1.975	-1.311
GAB1_GAB2	0.676	0.051	0.205	-0.024
GABARAP_GABARAPL1			-0.563	0.054
GABARAP_GABARAPL2	0.074	-0.11
GABPB1_GABPB2			0.63	0.506
GADD45A_GADD45B			-0.924	-0.26
GALK1_GALK2	0.28	0.839	1.198	-0.089
GALNS_STS	0.249	-0.099	-0.568	-0.55
GALNT10_GALNT11	-0.735	-0.292	-0.174	-0.784
GALNT10_GALNT12			-0.7	-0.363
GALNT10_GALNT14			0.212	-0.101
GALNT10_GALNT2	-0.164	-0.241	-0.675	0.107
GALNT10_GALNT4	-1.167	-0.28	-0.503	-0.413
GALNT10_GALNT7	0.152	0.032	-0.293	0.23
GALNT11_GALNT12			-0.613	-0.019
GALNT11_GALNT14			0.355	-0.67
GALNT11_GALNT2	-0.196	0.05	-0.664	-0.29
GALNT11_GALNT4	-0.698	-0.031	-1.001	-0.563
GALNT11_GALNT7	-0.368	0.157	-0.227	-0.077
GALNT12_GALNT14			-0.302	0.452
GALNT12_GALNT2			-0.451	0.972
GALNT12_GALNT4			-0.593	0.324
GALNT14_GALNT2			0.323	0.92
GALNT14_GALNT4			-0.304	-0.292
GALNT14_GALNT7			0.132	-0.353
GALNT18_GALNT2			0.886	0.104
GALNT1_GALNT10	0.39	0.135	0.088	-0.099
GALNT1_GALNT11	0.07	0.147	0.464	-0.244
GALNT1_GALNT12			-0.181	0.23
GALNT1_GALNT14			0.306	-0.29
GALNT1_GALNT18			0.482	-0.169
GALNT1_GALNT2	0.408	-0.21	0.395	0.792
GALNT1_GALNT4	-0.168	0.041	0.179	-0.254
GALNT1_GALNT7	0.746	-0.023	0.549	0.641
GALNT2_GALNT4	-0.457	-0.168	-0.404	0.43
GALNT3_GALNT6			0.272	1.145
GALNT4_GALNT7	-0.386	0.069
GANAB_GANC	-0.251	0.074	0.754	1.471
GATAD2A_GATAD2B	-0.82	-0.621	-0.15	0.674
GBP1_GBP2			0.2	-0.475
GBP1_GBP3			0.228	-0.678
GBP2_GBP3			0.024	-1.25
GCA_SRI	0.673	1.133	0.231	0.135
GCFC2_PAXBP1	1.27	1.715	1.302	2
GCNT1_GCNT2			-0.082	-0.132
GDI1_GDI2	-1.744	0.074	-0.834	-1.494
GFM1_GFM2	1.159	0.53	0.088	3.691
GGA1_GGA2	0.131	-0.371	-1.453	2.192
GGA1_GGA3	0.223	0.656	0.233	1.922
GGA2_GGA3			0.376	0.373
GIGYF1_GIGYF2			0.208	1.071
GIT1_GIT2	0.406	0.809	-0.359	0.383
GK_GK5	0.137	-0.097	0.023	0.445
GLA_NAGA	-0.892	0.388	0.076	0.58
GLB1L_GLB1L2			0.638	1.01
GLB1_GLB1L	0.211	0.113	0.42	0.574
GLB1_GLB1L2			1.01	1.356
GLI4_ZFP1			-0.499	0.113
GLI4_ZNF121			-0.414	0.497
GLI4_ZNF140			-0.614	-0.402
GLI4_ZNF146	-0.211	-0.166
GLI4_ZNF286A			-0.09	0.26
GLI4_ZNF3			-0.129	0.502
GLI4_ZNF436	-0.291	-0.07	-0.176	0.184
GLI4_ZNF577	-0.257	-0.172	-0.156	-1.219
GLI4_ZNF623	-0.883	0.499	0.05	0.41
GLI4_ZNF696	-0.451	-0.268	-0.075	0.259
GMEB1_GMEB2	-1.129	-0.715	-2.019	-0.974
GMFB_GMFG			-0.414	0.658
GMPPA_GMPPB	-0.537	1.178	0.388	0.291
GNA11_GNAQ	-0.719	0.164	-0.479	1.716
GNA12_GNA13	0.148	-0.812	-0.996	0.972
GNAI1_GNAI2			0.959	-0.856
GNAI1_GNAI3			0.097	-0.52
GNAI2_GNAI3	0.209	-0.547	-0.194	-1.373
GNB1_GNB2	-0.141	-0.233	0.594	-0.1
GNB1_GNB3	0.015	0.417	0.118	1.099
GNB1_GNB4			-0.446	-0.156
GNB2_GNB3	0.272	0.169	-0.169	1.303
GNB2_GNB4			-0.298	-0.598
GNB3_GNB4			-0.559	0.527
GNG10_GNG12			-0.947	-0.521
GNG10_GNG5	-0.901	-0.078	-0.689	-1.252
GNG12_GNG2			-1.164	-0.297
GNG12_GNG4			-0.627	-0.767
GNG12_GNG5			-1.667	-1.018
GNG2_GNG4			-0.148	-1.086
GNL3_GNL3L	3.471	1.824	3.72	3.159
GNPDA1_GNPDA2	-0.379	0.203	0.432	-0.284
GNS_SULF2			-0.259	1.488
GOLPH3_GOLPH3L	0.018	-0.345	-0.588	0.715
GON4L_YY1AP1			0.046	1.28
GORASP1_GORASP2	-0.017	0.231	-0.069	-1.186
GOT1_GOT2	-1.475	-0.001	0.129	0.331
GPATCH2_GPATCH2L	0.303	-0.233	-0.344	-0.394
GPBP1_GPBP1L1	0.226	-0.039	0.87	0.545
GPC1_GPC2			1.156	0.366
GPC1_GPC4			1.492	-1.041
GPC2_GPC4			1.008	-0.471
GPN2_GPN3	3.156	1.722	2.927	3.671
GPR107_GPR108	-0.418	-0.069	-0.157	-0.256
GPR137_GPR137B	0.339	-0.2	-0.036	-1.001
GPRC5A_GPRC5B			0.387	-0.296
GPRC5A_GPRC5C			-0.466	-0.46
GPRC5B_GPRC5C			0.485	0.048
GPSM1_GPSM2	0.402	0.103	0.769	1.088
GPX1_GPX2			0.441	-0.608
GPX4_GPX8			0.589	0.221
GRB10_GRB7			0.58	-0.24
GRINA_TMBIM1			0.488	-0.56
GRK5_GRK6	-0.017	-0.134	-0.14	0.524
GRPEL1_GRPEL2	0.847	1.042	1.197	0.597
GSK3A_GSK3B			-1.778	-2.935
GSPT1_GSPT2			0.731	-0.864
GSPT1_HBS1L	3.693	1.767
GSR_TXNRD2	0.22	0.197	0.158	0.384
GSTM2_GSTM3			0.16	-0.064
GSTM2_GSTM4			-0.273	-0.601
GSTM3_GSTM4			0.369	0.37
GSTO1_GSTO2			-0.254	-0.27
GTPBP10_MTG2	-0.058	0.275	0.754	1.423
GTPBP1_GTPBP2	0.107	-0.186	0.419	0.495
H1-0_H1-2			0.219	0.039
H1-10_H1-2			0.712	0.896
H2AC6_H2AJ			0.266	-0.073
H2AC6_H2AX			-0.212	0.291
H2AJ_H2AX			-0.61	0.107
H2AZ1_H2AZ2			-1.672	-2.192
H2BC11_H2BC4			0.675	0.585
H2BC11_H2BC5			-0.582	0.526
H2BC12_H2BC21			1.306	0.789
H2BC12_H2BC5			0.271	-0.031
H2BC21_H2BC5			0.939	-0.028
HABP4_SERBP1	-0.315	0.616	0.614	0.666
HAGHL_PNKD			-0.328	-0.143
HAGH_HAGHL	-0.248	-0.29	0.145	-1.001
HAGH_PNKD	0.596	-0.048	0.427	-0.351
HARS1_HARS2			1.368	1.252
HCFC1_HCFC2			-0.784	0.232
HDAC10_HDAC6			-0.127	-0.34
HDAC1_HDAC2	-1.795	-1.282	-2.818	-1.962
HDAC3_HDAC8			1.6	0.147
HDAC4_HDAC5	-0.082	0.601	0.948	-0.246
HDAC4_HDAC7	0.663	0.435	0.722	-0.4
HDAC4_HDAC9			0.664	-0.334
HDAC5_HDAC7			0.759	0.252
HDAC5_HDAC9			0.836	0.55
HDAC7_HDAC9			-0.683	-0.486
HDGF_PSIP1			-0.056	-0.524
HDHD2_LHPP	-0.867	-0.292	0.838	-0.738
HEATR5A_HEATR5B	-0.012	-0.17	-0.173	-0.231
HELLS_SMARCA5	0.166	0.186
HERC3_HERC4	-0.296	0.247	-0.043	0.938
HERC3_HERC6			0.19	0.576
HERC4_HERC6			-0.339	0.431
HERPUD1_HERPUD2	0.032	0.08	-0.511	0.124
HES1_HES4			-0.022	-0.05
HEXA_HEXB	-0.056	0.576	0.682	0.563
HEXIM1_HEXIM2	-0.516	-0.459	0.304	-0.538
HFE_MR1	-0.027	-0.105	-0.913	-0.664
HIGD1A_HIGD2A	0.255	0.517	-0.515	-0.332
HINT1_HINT2			-0.25	-0.295
HIP1_HIP1R	0.024	0.141	-0.141	0.345
HIPK1_HIPK2	-0.581	0.106	0.018	1.755
HIPK1_HIPK3			-0.151	2.151
HIPK2_HIPK3			0.343	1.762
HIVEP2_HIVEP3	0.785	-0.016	-0.287	0.622
HK1_HK2	2.094	0.234	-1.481	-0.38
HLA-A_HLA-B			0.778	-1.184
HLA-A_HLA-C			-0.439	-2.201
HLA-A_HLA-E			-0.346	-1.231
HLA-A_HLA-F			-0.008	-1.599
HLA-B_HLA-C			0.304	-1.299
HLA-B_HLA-E			0.823	-0.846
HLA-B_HLA-F			0.837	-0.647
HLA-C_HLA-E			-0.416	-0.803
HLA-C_HLA-F			-0.384	-0.647
HLA-DPA1_HLA-DRA			-0.346	-0.651
HLA-E_HLA-F			0.016	0.175
HMG20A_HMG20B	-0.274	-0.075	0.294	-1.235
HMGB1_HMGB2	-0.499	-0.46	-0.609	-0.594
HMGB1_HMGB3	-0.424	-0.524	0.223	-0.469
HMGB2_HMGB3	-0.306	-0.108	0.092	-0.197
HMGN1_HMGN3			-0.699	-0.899
HMGN2_HMGN4	-0.923	-0.161	-0.523	-0.452
HMOX1_HMOX2			-0.219	-0.136
HNRNPA0_MSI2	0.004	-0.006	-0.851	0.079
HNRNPA1L2_HNRNPA2B1	0.639	0.002
HNRNPA1L2_HNRNPA3			0.238	1.6
HNRNPA1_HNRNPA1L2			-0.863	0.974
HNRNPA1_HNRNPA2B1	-1.519	-1.001
HNRNPA1_HNRNPA3	-0.86	-0.537	-1.692	-0.551
HNRNPA2B1_HNRNPA3	-0.816	-0.578	-1.669	0.654
HNRNPAB_HNRNPD	-1.343	-0.063	-0.407	-0.64
HNRNPAB_HNRNPDL			-1.223	-0.593
HNRNPC_RALY	-0.421	1.179	0.655	1.45
HNRNPD_HNRNPDL			-0.482	-0.55
HNRNPL_HNRNPLL	1.113	1.248	2.205	0.108
HNRNPM_MYEF2			0.629	0.267
HNRNPR_SYNCRIP	0.279	-0.423	-0.482	0.575
HNRNPUL1_HNRNPUL2	-0.116	0.161	-0.166	0.774
HNRNPU_HNRNPUL1	0.337	0.669	0.465	0.748
HNRNPU_HNRNPUL2	0.941	0.754	1.315	0.609
HOMER1_HOMER2			0.719	-0.337
HOMER1_HOMER3			0.185	-0.068
HOMER2_HOMER3			0.091	0.022
HOOK1_HOOK2			0.418	0.243
HOOK1_HOOK3			-0.713	-0.267
HOOK2_HOOK3	-0.205	0.336	0.58	0.174
HOXA10_HOXB9			1.182	-0.477
HOXA10_HOXC10			-0.323	-0.59
HOXA3_HOXB3			-0.498	-0.475
HOXB6_HOXB7			1.023	0.974
HOXB9_HOXC10			0.979	-0.154
HPCAL1_NCS1			-0.219	0.219
HPRT1_PRTFDC1			-0.321	-0.307
HRAS_KRAS	-0.039	0.642	0.648	0.341
HRAS_NRAS	0.299	-0.184	-1.279	0.024
HSBP1_HSBP1L1	-0.106	-0.336	-0.574	-1.107
HSD17B10_HSD17B8	0.317	0.253	0.903	0.369
HSD17B11_RDH10	0.03	0.304	0.836	0.105
HSD17B12_HSDL1	1.358	-0.207	0.012	0.826
HSF1_HSF2	-0.828	-0.002	0.519	0.142
HSF1_HSF4	-0.924	0.473	0.166	0.93
HSF2_HSF4	-0.638	-0.289	-0.888	-0.823
HSP90AA1_HSP90AB1	-2.313	-1.865	-2.581	-3.976
HSP90B1_TRAP1			-0.503	1.025
HSPA2_HSPA8			-0.889	1.125
HSPA4L_HSPH1	-0.374	0.176	-0.324	0.117
HSPA4_HSPA4L	-0.281	0.04	0.679	0.902
HSPA4_HSPH1	-0.668	-0.601	-0.482	-1.545
HSPA5_HSPA9			3.527	4.38
HSPB1_HSPB8			-0.772	-0.238
HTRA1_HTRA2			-0.204	0.384
HYAL2_HYAL3	0.073	0.738	-0.081	-0.024
ICAM1_ICAM3			-0.954	0.633
ID1_ID2			-2.367	-1.325
ID1_ID3			-0.49	-1.615
ID2_ID3			-1.019	-0.911
IDH1_IDH2	-0.031	0.238	0.607	-0.371
IDH3A_IDH3B	0.713	0.047	1.76	0.453
IDH3A_IDH3G	0.15	-0.016	0.351	0.312
IDH3B_IDH3G	-1.166	-0.358	-0.349	-1.698
IFFO1_IFFO2			-1.102	-0.24
IFI27L1_IFI27L2			-0.322	-0.987
IFI27L1_IFI6			1.04	1.524
IFI27L2_IFI6			0.981	2.821
IFI27_IFI27L1			-0.818	-1.39
IFI27_IFI27L2			-0.354	-0.214
IFI27_IFI6			0.871	2.407
IFIT1_IFIT2			0.704	-0.637
IFIT1_IFIT3			-0.772	-0.913
IFIT1_IFIT5			-0.455	-0.973
IFIT2_IFIT3			-0.953	-0.534
IFIT2_IFIT5			0.22	-0.694
IFIT3_IFIT5			-0.56	-0.606
IFITM2_IFITM3			-0.199	-0.885
IFRD1_IFRD2	-0.132	0.001	0.188	0.129
IFT27_RAB30			-0.162	-0.071
IFT27_RAB35			-1.192	0.615
IFT27_RAB7A			0.255	-0.094
IGF1R_INSR	0.194	1.146	-0.632	-0.303
IGF2BP2_IGF2BP3			-0.106	-0.166
IGFBP2_IGFBP4			-0.246	-0.923
IGFBP3_IGFBP4			0.286	-0.475
IGFBP3_IGFBP5			0.416	-0.577
IGFBP4_IGFBP5			-0.098	-0.822
IGFBP5_IGFBP6			-0.407	-1.207
IGFBP7_KAZALD1			-0.515	-0.531
ILF3_STRBP			0.466	1.522
IMPA1_IMPA2	0.201	-0.062	-0.794	-0.382
IMPDH1_IMPDH2			1.077	0.616
ING1_ING2	-0.32	0.536	-0.465	-0.666
ING4_ING5	-0.868	-0.35	-0.768	-1.451
INPP4A_INPP4B			0.715	0.24
INPP5B_OCRL	-0.4	-0.626	-0.245	0.057
INSIG1_INSIG2			-0.244	-0.891
IP6K1_IP6K2	-0.225	-0.193	-1.29	0.182
IPO5_RANBP6	-0.847	0.204	0.216	0.193
IPO7_IPO8	0.398	1.017	-0.577	0.104
IPP_KLHL12			-0.211	0.754
IPP_KLHL18	0.192	-0.25	0.036	0.991
IPP_KLHL2			-0.497	0.139
IPP_KLHL20			0.222	1.089
IPP_KLHL28	-0.03	0.196	-0.264	0.038
IQGAP1_IQGAP3	0.201	0.33	-0.195	0.412
IQSEC1_IQSEC2			-0.333	-0.258
IRF1_IRF2	-0.81	0.39	0.497	0.28
IRF2BP1_IRF2BP2	-0.146	-0.325	-0.572	0.505
IRF2BP1_IRF2BPL			-0.07	-0.234
IRF2BP2_IRF2BPL			-1.162	-0.47
IRS1_IRS2	-0.721	0.173	0.022	-1.03
ISG20_ISG20L2			0.411	1.093
ISOC1_ISOC2			0.201	0.169
ITCH_WWP1	-0.237	1.242	0.619	0.852
ITCH_WWP2	-0.098	0.637	0.534	1.122
ITGA3_ITGA6			0.605	0.742
ITGA3_ITGA7			0.583	0.618
ITGA5_ITGAV			1.299	-1.245
ITGA6_ITGA7			0.497	-0.013
ITGB1_ITGB5			-0.34	-0.492
ITGB1_ITGB8			1.147	-0.45
ITGB5_ITGB8			0.243	-0.048
ITM2B_ITM2C			0.137	-0.116
ITPKB_ITPKC			0.078	-0.109
ITPR1_ITPR2	0.096	-0.243	0.843	0.937
ITPR1_ITPR3			1.002	0.176
ITPR2_ITPR3			0.321	-0.67
ITSN1_ITSN2	-0.06	0.144	0.289	-0.119
JAG1_JAG2			0.824	0.44
JAK1_TYK2	-0.216	0.16	-0.268	0.826
JMJD1C_KDM3B			-0.293	-0.221
JMY_WHAMM	0.4	-0.253	0.362	0.658
JOSD1_JOSD2	-0.016	-0.067	-1.053	-0.448
JRKL_TIGD2	-0.435	-0.207	0.239	0.02
JUNB_JUND	-0.087	0.669	-0.272	0.264
JUN_JUNB			-0.618	-1.06
JUN_JUND			-0.265	0.596
KANK1_KANK2			-0.426	-0.068
KAT2A_KAT2B	-0.27	0.599	0.539	0.395
KAT5_KAT7	-0.432	0.34	1.027	1.053
KAT5_KAT8	0.897	0.395	1.729	0.876
KAT6A_KAT6B	0.617	0.834	0.923	-0.007
KAT7_KAT8			1.105	1.845
KATNA1_KATNAL1	0.011	0.238	-0.634	-0.462
KCNG1_KCNS3			-0.352	-0.022
KCTD10_KCTD13	0.572	0.004	1.091	-0.698
KCTD10_TNFAIP1	0.223	0.644	0.762	-0.39
KCTD11_KCTD21	-0.12	-0.051	0.313	-0.096
KCTD11_KCTD6	-0.818	0.054	-0.055	-0.664
KCTD13_TNFAIP1	0.035	0.493	0.721	-0.744
KCTD17_KCTD5			-0.048	-1.341
KCTD1_KCTD15			0.181	0.078
KCTD21_KCTD6	-0.444	-0.047	-0.184	-0.669
KCTD2_KCTD5	0.196	-0.324	0.307	-0.957
KCTD3_SHKBP1	0.176	-0.053	-0.654	-0.364
KDELR1_KDELR2	-0.989	-0.459	-1.8	-1.638
KDELR1_KDELR3			0.037	0
KDELR2_KDELR3			-0.055	-0.479
KDM2A_KDM2B	0.443	0.772	0.587	1.114
KDM3A_KDM3B			-0.273	-0.888
KDM4A_KDM4B	-0.519	-0.026	0.084	0.054
KDM4A_KDM4C	-0.121	-0.137	0.031	0.576
KDM4B_KDM4C	-0.783	0.136	0.652	-0.637
KDM5A_KDM5B	0.104	0.573	0.409	0.389
KDM5A_KDM5C	0.041	1.007	-0.041	1.096
KDM5B_KDM5C	0.227	0.509	0.163	0.072
KEAP1_KLHL12	1.382	-0.135	0.649	-0.037
KEAP1_KLHL17			0.984	0.258
KEAP1_KLHL18	0.687	-0.352	0.583	-0.408
KEAP1_KLHL2	0.474	-0.071	0.404	-0.472
KEAP1_KLHL20			0.98	0.44
KEAP1_KLHL28	0.12	0.06	1.068	-0.552
KEAP1_KLHL5			1.187	-0.308
KHDRBS1_KHDRBS3			-0.269	-0.47
KIAA0895_KIAA0895L	-0.339	0.096
KIF13A_KIF13B			0.032	-0.148
KIF18A_KIF18B	-0.061	1.044	0.217	1.266
KIF1B_KIF1C			-0.126	0.084
KIF2A_KIF2C	-0.079	0.756	0.013	-1.506
KIF3A_KIF3B			0.523	0.766
KIF3B_KIF3C	-0.331	0.041	-0.002	-0.206
KLC1_KLC2	-0.594	-0.326	-0.555	0.399
KLC1_KLC4	0.016	-0.091	-0.278	-0.063
KLC2_KLC4	0.398	-0.112	0.102	0.868
KLF10_KLF11	-0.212	0.103	0.152	-0.291
KLF13_KLF16	-0.282	0.831	-0.071	-0.583
KLF13_KLF9	-0.464	0.419	-0.817	-0.343
KLF16_KLF9			0.713	-0.523
KLF6_KLF7	-0.149	0.569	-0.258	-0.984
KLHL12_KLHL17	-0.394	-0.289	0.378	1.133
KLHL12_KLHL18	-0.097	-0.622	0.201	0.538
KLHL12_KLHL2	-0.423	-0.453	0.179	0.488
KLHL12_KLHL20	0.102	0.271	0.092	1.167
KLHL12_KLHL24			0.548	-0.283
KLHL12_KLHL28	0.098	0.24	0.986	0.134
KLHL12_KLHL5			0.074	-0.275
KLHL12_KLHL8	-0.166	0.246	0.096	0.286
KLHL15_KLHL9			0.583	0.288
KLHL17_KLHL18	-0.016	-0.27	0.208	0.582
KLHL17_KLHL2	-0.416	-0.361	-0.353	0.428
KLHL17_KLHL20	-0.588	0.111	0.174	1.207
KLHL17_KLHL28			0.345	0.331
KLHL17_KLHL5			0.436	0.604
KLHL17_KLHL8			0.258	0.07
KLHL18_KLHL2			-0.073	0.321
KLHL18_KLHL20	-0.067	0.043	0.394	0.714
KLHL18_KLHL28	-0.094	0.163	0.424	0.061
KLHL18_KLHL5			0.584	0.118
KLHL18_KLHL8	0.367	-0.082	0.256	0.174
KLHL20_KLHL24			0.197	0.387
KLHL20_KLHL28	-0.002	0.977	0.38	0.85
KLHL20_KLHL5			0.208	0.435
KLHL20_KLHL8	0.141	0.796	0.332	0.527
KLHL21_KLHL24	0.559	-0.578	-0.006	-0.707
KLHL22_KLHL36	0.663	0.706	-0.163	0.541
KLHL22_KLHL9	0.266	-0.214	-0.823	0.512
KLHL26_KLHL36	0.303	0.164	-0.101	0.03
KLHL26_KLHL9	-0.925	-0.244	0.061	-0.774
KLHL28_KLHL5			0.275	-0.924
KLHL2_KLHL20	-0.09	0.671	0.55	0.863
KLHL2_KLHL24			0.215	-0.173
KLHL2_KLHL28			-0.23	-0.299
KLHL2_KLHL5			0.513	0.128
KLHL2_KLHL8			-0.076	-0.15
KLHL36_KLHL9	-0.037	-0.121	-0.296	-0.067
KLHL5_KLHL8			0.148	-0.763
KMT2C_KMT2D	0.432	0.837	1.45	0.926
KPNA1_KPNA5	0.108	-0.043	-0.196	0.477
KPNA1_KPNA6	-0.734	-0.491	-0.633	0.222
KPNA3_KPNA4	-0.54	-0.795	-1.257	-1.289
KPNA5_KPNA6	0.338	0.04	0.97	0.461
KRAS_NRAS	-1.437	0.574	-0.739	-0.716
KRT10_KRT15			-0.244	0.141
KRT10_KRT17			-0.139	-0.211
KRT10_KRT18			-0.341	0.158
KRT10_KRT19			-0.391	-0.537
KRT15_KRT17			-0.557	-0.723
KRT15_KRT18			-0.386	-0.233
KRT15_KRT19			-0.496	0.157
KRT17_KRT18			-0.022	-0.126
KRT17_KRT19			0.49	-0.309
KRT7_KRT8			-0.877	-0.353
KRT7_KRT80			-0.948	0.967
KRT7_KRT81			-0.255	1.026
KRT80_KRT81			-0.332	1.598
KRT8_KRT80			-0.644	0.504
KRT8_KRT81			-0.217	0.885
KRTCAP3_TMEM54			-0.771	-0.265
L3MBTL1_L3MBTL3	-0.157	-0.458	0.727	0.424
L3MBTL2_MBTD1	-0.469	1.027	0.768	0.73
LAMA3_LAMA5			0.71	0.493
LAMB1_LAMB2			0.23	0.474
LAMC1_LAMC2			0.002	1.52
LAMP1_LAMP2	-0.143	-0.059	-0.678	0.131
LANCL1_LANCL2	-0.055	-0.071	0.684	0.069
LAPTM4A_LAPTM4B			0.461	0.217
LARP1_LARP1B	-0.129	1.613	0.447	0.098
LARP4_LARP4B	-0.57	0.134	0.543	-0.162
LATS1_LATS2	0.16	0.17	-0.482	-1.738
LBR_TM7SF2			-0.033	1.723
LCAT_PLA2G15	0.54	-0.268	-0.754	0.208
LCP1_PLS1			0.505	0.731
LCP1_PLS3			0.352	0.556
LDHA_LDHB			-1.472	-2.758
LDLR_LRP8	-0.57	-0.05	0.924	1.479
LDLR_VLDLR			0.096	1.505
LEF1_TCF7			-0.132	0.791
LEF1_TCF7L2			0.57	1.487
LEPROT_LEPROTL1	-0.491	0.058	0.007	-0.121
LETM1_LETM2			-0.335	0.28
LFNG_MFNG			0.196	-1.524
LFNG_RFNG			-0.675	-1.464
LGALS8_LGALS9			-0.434	0.538
LIMD1_WTIP			-0.332	-0.15
LIMK1_LIMK2	-0.377	-0.037	0.445	0.885
LIN7B_LIN7C	-0.338	0.376	0.13	-0.036
LLGL1_LLGL2			1.789	0.184
LMAN2_LMAN2L	-0.358	-0.408	0.155	-0.428
LMBR1_LMBR1L	0.096	-0.054	-0.301	-1.118
LMCD1_TES			-1.029	0.097
LMNA_LMNB1			0.101	-0.157
LMNA_LMNB2			-0.135	-1.738
LMNB1_LMNB2	-0.169	0.029	-0.37	0.081
LONP1_LONP2	-0.792	0.061	1.663	1.235
LOX_LOXL1			0.286	-0.797
LPAR1_LPAR2			0.625	0.305
LPCAT1_LPCAT2			-0.569	-0.528
LPCAT1_LPCAT4	-0.536	-0.044	-0.504	0.888
LPCAT2_LPCAT4			-0.158	1.165
LPIN1_LPIN2	-0.547	-0.097	0.384	-0.754
LPIN1_LPIN3			0.297	0.216
LPIN2_LPIN3			0.294	0.217
LPXN_PXN			-0.228	0.798
LPXN_TGFB1I1			0.468	1.125
LRCH1_LRCH3	-0.083	0.031	-0.251	-0.512
LRCH1_LRCH4	0.053	0.001	0.539	-0.724
LRCH3_LRCH4	0.359	-0.016	1.176	-1.192
LRFN3_LRFN4	-0.189	-0.013	-0.462	-1.5
LRIG1_LRIG2			-0.488	0.059
LRIG1_LRIG3			-0.009	0.787
LRIG2_LRIG3	0.12	0.008	-0.426	0.333
LRP10_LRP12			-0.519	0.919
LRP10_LRP3			0.374	1.562
LRP12_LRP3			-0.321	1.448
LRP5_LRP6	-0.801	-0.065	-0.283	-1.145
LRP8_VLDLR			-0.164	-0.097
LRRC1_SCRIB			0.223	-0.851
LRRC37A2_LRRC37B			1.024	0.662
LRRC8A_LRRC8B	-0.488	0.045	0.714	-0.128
LRRC8A_LRRC8D	-0.016	0.151	0.825	-0.233
LRRC8B_LRRC8D			1.174	-0.134
LRRFIP1_LRRFIP2	-0.677	-0.199	0.096	0.908
LSM14A_LSM14B	0.164	0.263	-0.017	0.749
LSM4_SNRPD1	4.231	2.028	3.788	4.531
LSM6_SNRPF	1.801	2.893	2.866	3.643
LSM7_SNRPG			1.509	3.274
LTA4H_RNPEP	0.039	0.185	0.104	0.927
LTBP1_LTBP2			-0.547	0.132
LTBP1_LTBP3			-0.141	0.973
LTBP1_LTBP4			-0.412	-0.117
LTBP2_LTBP3			-0.455	-0.005
LTBP2_LTBP4			-0.626	-0.561
LTBP3_LTBP4	0.793	-0.245	0.3	0.3
LUC7L_LUC7L3	1.669	1.463	0.625	-0.766
LYN_YES1			0.07	-0.229
LYPLA1_LYPLA2	0.096	-0.234	0.118	-0.362
LYSMD1_LYSMD2	-0.648	0.025	0.64	-0.524
LYSMD3_LYSMD4	-0.213	-0.297	0.145	-0.463
LZTS2_LZTS3	0.234	0.092	0.343	0.031
MACROH2A1_MACROH2A2			0.007	-0.449
MAFF_MAFG			-0.458	-0.396
MAFF_MAFK			0.088	-0.648
MAFG_MAFK	-0.626	-0.238	-0.288	-0.896
MAGEA3_MAGEA6			-0.688	-1.418
MAGED1_MAGED2			-0.752	-1.032
MAGED2_MAGEF1			-0.435	-1.324
MAGI1_MAGI3	0.114	0.204	-0.092	0.451
MAGOH_MAGOHB	-0.801	1.206	-2.337	-1.881
MAGT1_TUSC3			-1.938	-0.822
MAL2_MALL			-2.096	-1.229
MAN1A1_MAN1A2			-0.25	0.248
MAN1A2_MAN1B1	-0.335	-0.344
MAN2A1_MAN2A2	0.049	0.091	-0.339	-0.216
MANEA_MANEAL	-0.375	-0.373	0.372	0.46
MAP1LC3A_MAP1LC3B			-0.275	-0.014
MAP2K1_MAP2K2	-0.891	-0.458	-1.45	0.642
MAP2K4_MAP2K5			-0.419	-0.231
MAP2K4_MAP2K7	-0.542	-0.023	-0.382	-0.917
MAP3K10_MAP3K11	-0.188	0.056	1.129	0.559
MAP3K10_MAP3K9	-0.367	0.406	0.095	0.295
MAP3K11_MAP3K9			0.707	0.628
MAP3K12_MAP3K13	-0.108	-0.214	0.522	0.245
MAP3K2_MAP3K3	0.272	0.341	0.82	0.867
MAP3K5_MAP3K6	-0.157	0.29	-0.034	-0.202
MAP4K2_MAP4K3			-0.212	0.497
MAP4K2_MAP4K5			-0.24	-0.159
MAP4K3_MAP4K5	-0.003	0.411	-0.422	0.144
MAP4K4_MINK1	0.625	0.413	-0.774	-0.516
MAP4K4_TNIK			0.959	0.23
MAP7_MAP7D1			-0.822	-0.722
MAPK11_MAPK12			-0.772	-1.007
MAPK11_MAPK13			-0.329	-0.619
MAPK11_MAPK14	-0.606	-0.008	0.312	0.123
MAPK12_MAPK13			-0.657	-0.804
MAPK12_MAPK14			-0.38	-0.606
MAPK13_MAPK14			-0.583	-0.615
MAPK1_MAPK3	1.08	-1.398	-2.611	-0.046
MAPK8IP3_SPAG9	-0.624	0.259	0.146	0.527
MAPK8_MAPK9	0.319	-0.282	0.351	-0.711
MAPKAPK2_MAPKAPK3	-0.039	0.184	0.115	-0.388
MAPKBP1_WDR62	0.274	-0.192	0.252	1.39
MAPRE1_MAPRE2			0.093	-0.248
MAPRE1_MAPRE3	0.471	-0.362	0.003	0.879
MAPRE2_MAPRE3			0.631	0.573
MARCHF2_MARCHF3			-0.192	1.012
MARK2_MARK3	-0.596	0.31	-0.959	-2.081
MARK2_MARK4			0.178	1.6
MARK3_MARK4	0.032	0.433	0.318	0.325
MAZ_VEZF1	0.379	1.158	0.454	0.614
MBD2_MBD3			0.634	-0.363
MBNL1_MBNL2	0.225	-0.08	0.558	-0.286
MBOAT1_MBOAT2	-0.207	-0.071	-0.723	-0.626
MCCC1_PCCA	-0.476	-0.011	-0.674	0.022
MCCC2_PCCB	-0.538	0.225	0.261	0.288
MCM2_MCM5	1.505	0.456	3.114	2.043
MCTP1_MCTP2			-0.162	0.51
MDFI_MDFIC			-0.112	0.013
MDM2_MDM4	-0.416	2.362	3.221	2.286
ME1_ME2			-0.599	0.207
ME1_ME3			-0.142	0.026
ME2_ME3			-0.752	0.374
MED13_MED13L	-0.899	-0.186	0.685	-0.712
MED25_PTOV1			0.142	0.494
MEF2A_MEF2C			-0.633	-0.501
MEF2A_MEF2D	-0.886	-0.496	-0.945	-0.819
MEF2C_MEF2D			0.233	-0.117
MEIS1_MEIS2			0.041	-0.029
MEIS1_MEIS3			0.874	0.331
MEIS1_PKNOX1	0.982	0.621
MEIS2_MEIS3			0.75	0.713
METAP1_METAP1D	0.315	1.018	-0.941	0.29
METRN_METRNL			1.275	-0.062
METTL21A_VCPKMT	-0.431	0.255	-0.055	-0.797
METTL2A_METTL2B	-0.135	-0.291	0.53	0.636
METTL6_METTL8			-0.379	-0.531
MET_MST1R			0.893	0.891
MEX3A_MEX3C			0.192	0.638
MEX3A_MEX3D			0.599	-0.153
MEX3C_MEX3D	-0.521	-0.009	0.176	-0.103
MFN1_MFN2	-0.465	0.149	0.192	0.136
MFNG_RFNG			-0.31	-0.907
MGAT4A_MGAT4B			-0.311	0.115
MGRN1_RNF157			0.01	0.943
MGST1_PTGES			2.867	4.365
MGST2_MGST3			0.405	0.215
MIB1_MIB2	0.103	0.188	0.342	-0.024
MICAL1_MICAL3			0.349	-0.224
MICALL1_MICALL2			0.182	0.093
MICA_MICB			-1.264	-0.778
MIEF1_MIEF2	-0.006	-0.452	-0.227	-0.44
MIER1_MIER2	0.209	-0.269	-0.359	-0.672
MIER1_MIER3	0.185	-0.372	0.426	-0.246
MIER2_MIER3	-0.689	-0.658	0.52	0.256
MINK1_TNIK			-0.36	0.095
MITF_TFE3			-0.101	-0.777
MITF_TFEB			0.305	-1.098
MKNK1_MKNK2	0.501	0.02	0.668	0.204
MKRN1_MKRN2	0.107	0.054	0.39	-0.37
MLF1_MLF2			0.073	-0.346
MLLT1_MLLT3	-0.113	0.041	0.272	1.056
MMP14_MMP15			-0.64	0.814
MMP1_MMP14			-0.212	-0.755
MMP1_MMP17			-1.062	-0.638
MMP1_MMP2			0.09	-0.536
MOAP1_PNMA1	-1.009	-0.246	0.013	-0.533
MOB1A_MOB1B	0.371	0.579	-0.292	-0.248
MOB3A_MOB3C	-0.074	-0.047	0.192	-1.1
MON1A_MON1B	-0.295	-0.112	-0.41	0.454
MORC3_MORC4	-0.051	0.002	0.924	-0.292
MORF4L1_MORF4L2	0.22	0.156	-0.049	0.985
MPST_TST	-0.826	0.122	-0.001	-0.331
MRAS_RIT1			0.51	-0.835
MRAS_RRAS			0.966	-0.131
MRAS_RRAS2			0.457	-0.272
MRFAP1_MRFAP1L1	-1.144	-0.39	-0.763	-1.678
MRPS12_RPS23	1.007	0.5	1.318	1.154
MSN_RDX			-0.157	-0.723
MSRB2_MSRB3			0.448	0.167
MT1F_MT1X			-0.016	-0.268
MT1F_MT2A			1.215	0.739
MT1X_MT2A			1.375	0.456
MTA1_MTA2	-1.064	0.166	-0.294	-0.25
MTA1_MTA3			0.718	0.847
MTA2_MTA3	-0.362	0.213	-0.208	0.199
MTARC1_MTARC2			-0.655	0.108
MTCH1_MTCH2			-0.678	0.488
MTF2_PHF1	-0.181	0.263	-0.888	-0.478
MTF2_PHF19	-0.176	-0.216	0.499	-0.468
MTHFD1_MTHFD1L	1.711	0.303	2.102	0.224
MTHFD2_MTHFD2L	0.894	0.376	0.353	-0.079
MTM1_MTMR1			0.214	-0.293
MTM1_MTMR2	-0.722	-0.015	-0.358	0.358
MTMR10_MTMR12	0.395	0.17	0.847	0.437
MTMR1_MTMR2	-0.629	-0.003	0.34	0.212
MTMR3_MTMR4	1.248	0.048	0.005	0.448
MTMR6_MTMR9	-0.044	0.371	0.579	0.378
MTRF1_MTRF1L	0.183	0.08	0.373	0.206
MTRR_POR	0.214	0.063	0.036	0.314
MTSS1_MTSS2			0.237	1.059
MTX1_MTX3			0.472	-0.06
MXD1_MXD3	0.278	-0.108	0.413	-0.179
MXD1_MXD4	0.416	0.005	0.324	-0.648
MXD1_MXI1			-0.249	-0.283
MXD3_MXD4	0.191	-0.314	0.565	-0.877
MXD3_MXI1			-0.254	-0.277
MXD4_MXI1			-0.348	-0.826
MYBL1_MYBL2	1.009	0.42	-1.159	-0.867
MYB_MYBL1			-0.388	-0.302
MYB_MYBL2			0.856	0.2
MYH10_MYH14			1.38	0.53
MYH10_MYH9			1.778	-0.77
MYH14_MYH9			2.296	0.934
MYL12A_MYL12B	-1.675	-1.946	-2.2	-2.155
MYL12A_MYL9			-0.114	-0.593
MYL12B_MYL9			-0.337	-1.056
MYL6_MYL6B			-0.438	1.101
MYO1B_MYO1C			0.843	0.593
MYO1B_MYO1D			0.952	0.553
MYO1B_MYO1E			0.424	0.362
MYO1C_MYO1D			1.355	0.879
MYO1C_MYO1E			0.079	0.69
MYO1D_MYO1E			0.721	0.498
MYO5A_MYO5B			0.102	0.09
MYO9A_MYO9B	-0.631	-0.102	-0.552	-0.891
MZF1_ZNF436			0.146	0.475
MZF1_ZNF623			0.909	0.813
MZT2A_MZT2B	1.134	-0.29	0.173	0.58
NAA15_NAA16	0.774	0.038	1.466	1.585
NAB1_NAB2	-0.121	0.24	-0.352	-0.914
NABP1_NABP2			-2.11	-3.027
NACC1_NACC2	-0.093	0.009	-0.258	-0.591
NAP1L1_NAP1L4	0.263	-0.447	-0.593	-0.389
NAPA_NAPB	0.053	0.241	1.489	0.08
NAV1_NAV2			-0.033	-0.558
NBEAL1_NBEAL2	-0.206	-0.003	0.713	-0.157
NBPF1_NBPF3			1.183	1.921
NCK1_NCK2	-0.244	-0.869	0.5	-0.018
NCOA1_NCOA2	-0.683	0.306	0.056	-0.029
NCOA1_NCOA3	-0.598	0.09	-0.532	-0.011
NCOA2_NCOA3	-0.982	-0.343	0.229	0.489
NCOA7_OXR1	-0.677	0.291	-0.864	-1.414
NCOR1_NCOR2	-0.518	0.057	0.662	-0.005
NDE1_NDEL1	0.239	0.209	0.33	-0.107
NDFIP1_NDFIP2			0.158	-0.348
NDRG1_NDRG2			0.894	-0.17
NDRG1_NDRG3			-0.613	-0.832
NDRG1_NDRG4			-0.283	-0.369
NDRG2_NDRG3			-0.484	-0.092
NDRG2_NDRG4			0.046	-0.287
NDRG3_NDRG4			-0.381	0.113
NDST1_NDST2	0.42	0.192	0.24	0.168
NECAP1_NECAP2	-0.073	-0.212	-1.218	-0.568
NEDD4_NEDD4L	0.515	0.492	0.182	0.595
NEDD8_RPS27A			1.757	4.005
NEDD8_UBA52			0.69	2.401
NEDD8_UBC			-0.65	1.911
NEK6_NEK7			-0.486	0.208
NEK8_NEK9			1.134	0.604
NFATC3_NFATC4			0.078	0.502
NFE2L1_NFE2L3	-0.082	-0.189	-0.558	-0.035
NFIB_NFIC			0.024	0.013
NFIB_NFIX			-0.498	0.081
NFIC_NFIX			0.346	-0.218
NFKB1_NFKB2	-0.302	-0.614	-0.974	-0.539
NFS1_SCLY	0.816	1.386	1.378	0.659
NIBAN1_NIBAN2			0.379	2.055
NID1_NID2			0.147	0.217
NIPA1_NIPA2	-0.237	-0.404	0.182	0.364
NIPAL2_NIPAL3	0.252	-0.036	0.298	0.522
NIT1_NIT2	-0.307	-0.079	-0.766	1.154
NKIRAS1_NKIRAS2	0.421	0.13	0.425	0.397
NKTR_PPIG			-0.09	1.275
NLN_THOP1	0.755	-0.421	0.366	-0.042
NME1_NME3	-0.867	0.298	0.2	-0.044
NME1_NME4			0.346	-1.799
NME3_NME4			0.096	-1.211
NMT1_NMT2	-0.203	-0.393	-0.53	-0.351
NONO_PSPC1	-1.233	-0.504	-0.293	-1.162
NONO_SFPQ			0.106	0.458
NOP56_NOP58	1.844	3.165	4.946	4.535
NOTCH1_NOTCH2	0.305	-0.083	0.005	-0.382
NOTCH1_NOTCH3			0.562	-0.426
NOTCH2_NOTCH3			0.409	0.122
NPIPA1_NPIPA7	2.944	1.813	2.286	3.526
NQO1_NQO2			-0.065	-0.783
NR1D1_NR1D2	0.48	0.054	0.425	-0.012
NR1H2_NR1H3	-0.219	0.461	-0.027	0.307
NR2C1_NR2C2	0.279	0.38	-0.118	-0.62
NR2F1_NR2F2			0.755	1.346
NRBP1_NRBP2	0.324	0.398	0.649	1
NRP1_NRP2			-0.116	0.937
NSFL1C_UBXN2B	-0.21	-0.191	-0.384	-0.535
NSUN3_NSUN4	1.149	0.377	0.154	1.918
NT5C3A_NT5C3B	-0.568	0.868	0.954	0.09
NT5DC2_NT5DC3	-0.608	0.071	-0.629	0.155
NUAK1_NUAK2	-0.077	0.235	-0.931	0.095
NUBP1_NUBP2	2.318	1.058	0.926	2.384
NUBP1_NUBPL			0.844	1.915
NUBP2_NUBPL			0.417	0.936
NUCB1_NUCB2	-0.359	0.345	0.192	-0.154
NUCKS1_RAD51AP1	0.119	0.421	-1.265	-0.058
NUDT16_NUDT16L1	-1.175	-0.31	-0.371	-0.712
NUDT3_NUDT4	-0.328	0.061	-0.089	1.4
NUMB_NUMBL	0.179	0.077	-0.045	1.022
NUP62_NUP62CL			0.576	0.038
NVL_VCP	4.328	2.173	2.747	4.809
NXT1_NXT2	-3.353	-2.085	-4.252	-1.99
OAS1_OAS3			-0.336	1.024
OAZ1_OAZ2	0.08	-0.137	-0.336	-0.731
ORAI2_ORAI3	0.243	-0.291	-0.664	0.985
ORMDL1_ORMDL2	-0.546	-0.331	1.345	-0.714
ORMDL1_ORMDL3	-0.313	0.225	0.676	-0.82
ORMDL2_ORMDL3	-0.1	-0.185	0.403	-0.198
OSBPL10_OSBPL11			-0.866	0.218
OSBPL10_OSBPL9			0.248	0.262
OSBPL11_OSBPL9	-0.232	0.261	-0.322	0.487
OSBPL1A_OSBPL2			0.425	-0.013
OSBPL3_OSBPL7	-0.076	0.242	0.183	-0.579
OSBPL5_OSBPL8	-0.339	0.099	0.456	-0.076
OSBP_OSBP2	-0.011	-0.485	-0.707	-1.012
OSGIN1_OSGIN2			0.183	-0.674
OXSR1_STK39	0.533	-0.797	-2.502	-1.769
P2RX4_P2RX5			-0.14	0.637
P4HA1_P4HA2			0.847	0.898
P4HB_PDIA3	0.327	0.29	0.623	0.702
PABPC1L_PABPC4			-0.458	-0.176
PABPC1_PABPC1L	0.413	0.91	0.704	1.932
PABPC1_PABPC4	-0.442	1.49	-0.407	0.37
PACS1_PACS2	-0.034	0.243	-0.692	-0.487
PACSIN2_PACSIN3	-0.354	-0.255	-0.192	-0.479
PAFAH1B2_PAFAH1B3	-0.05	0.002	-0.813	-0.52
PAK1_PAK2	-0.736	-0.333	-0.552	-2.185
PANK1_PANK2	-0.883	0.381	-0.007	0.788
PANK1_PANK3			-0.628	1.752
PANK2_PANK3			0.392	0.187
PAPOLA_PAPOLG	-2.691	-0.143	-0.92	-2.283
PAPSS1_PAPSS2			1.063	0.011
PARP1_PARP2			-0.134	-1.331
PARP2_PARP3	-0.064	0.083	-0.016	0.181
PARP6_PARP8			1.007	1.879
PARVA_PARVB			-0.911	-2.267
PBX1_PBX2			0.019	0.888
PBX1_PBX3			-0.27	-0.067
PBX2_PBX3	-1.065	-1.536	-0.351	-0.396
PBX2_PBX4			0.029	-0.093
PBX3_PBX4			0.398	-0.274
PCBD1_PCBD2			-0.27	-0.493
PCBP1_PCBP2	0.999	0.792	1.243	2.055
PCGF1_PCGF3	-0.804	0.115	-0.484	0.764
PCGF1_PCGF6	-0.697	0.267	-0.295	-0.361
PCGF3_PCGF5	-0.637	-0.538	-0.502	-0.704
PCMTD1_PCMTD2	0.9	-0.124	0.172	0.44
PCOLCE_PCOLCE2			0.351	0.066
PCSK6_PCSK7			0.132	1.044
PCYOX1_PCYOX1L	-0.526	0.933	-0.139	0.52
PC_PCCA			-0.302	1.392
PDCD6_PEF1			0.279	0.01
PDE4A_PDE4D	0.512	0.177	0.884	0.713
PDIA3_PDIA4	0.507	0.843	0.559	0.868
PDIK1L_STK35			0.792	0.017
PDK1_PDK2	1.072	0.48	1.274	0.714
PDK1_PDK3	0.047	-0.54	0.533	-0.449
PDK2_PDK3	-0.402	-0.642	0.69	-0.144
PDLIM1_PDLIM4			-0.305	-0.169
PDLIM5_PDLIM7			0.215	-0.241
PDP1_PDP2	-0.09	0.429	0.329	-0.435
PDS5A_PDS5B	-3.582	-1.474	-2.769	-2.67
PDXP_PGP	0.052	0.246	0.62	-0.682
PELI1_PELI3	0.211	-0.199	0.297	1.112
PER1_PER3	-0.147	-0.204	-0.835	0.284
PEX11A_PEX11B	0.363	-0.676	-0.024	0.226
PFKFB2_PFKFB3	-0.052	1.083	1.557	0.602
PFKFB2_PFKFB4	-0.543	0.513	-0.242	0.904
PFKFB3_PFKFB4	-0.268	0.32	0.03	0.072
PFKL_PFKM	-0.283	-0.331	-0.075	0.544
PFKL_PFKP	-0.433	-0.323	0.416	-0.058
PFKM_PFKP	-0.001	0.078	0.203	-0.045
PFN1_PFN2			-3.037	-3.046
PGAP6_TMEM8B			0.298	-0.931
PGRMC1_PGRMC2	0.473	-0.66	-0.819	-0.085
PHACTR2_PHACTR4	-0.093	0.094	1.031	0.282
PHB_PHB2	3.556	1.701
PHC1_PHC2	-0.349	0.236	-0.27	-0.094
PHC1_PHC3	-0.16	0.554	-0.37	-0.43
PHC2_PHC3	0.431	0.981	-0.274	-0.146
PHF13_PHF23	-0.232	0.098	-0.912	-0.294
PHF1_PHF19	0.183	-0.366	0.892	-0.541
PHF20_PHF20L1	-0.467	0.54	1.107	0.381
PHF2_PHF8	0.125	-0.251	1.125	0.257
PHKA1_PHKA2	-0.473	-0.046	0.563	0.486
PHLDA1_PHLDA3			-0.241	0.458
PHLDA2_PHLDA3			0.4	-0.172
PHLDB1_PHLDB2			0.707	0.588
PHLPP1_PHLPP2			0.098	-0.097
PHTF1_PHTF2	0.144	0.883	-0.446	1.116
PI4K2A_PI4K2B	-0.13	0.426	-0.085	0.942
PIAS1_PIAS2	-0.447	0.477	-0.511	0.149
PIAS1_PIAS3	0.145	0.004	-0.54	0.741
PIAS1_PIAS4			0.205	0.162
PIAS2_PIAS3	0.245	0.421	-1.51	0.668
PIAS2_PIAS4			-0.88	-0.128
PIAS3_PIAS4			-0.633	0.055
PIK3C2A_PIK3C2B	0.108	-0.381	1.114	0.77
PIK3CA_PIK3CB	0.234	-0.462	0.045	0.445
PIK3CA_PIK3CD			-0.682	-0.523
PIK3CB_PIK3CD			0.529	0.398
PIK3R1_PIK3R2	0.322	-0.031	-0.005	0.696
PIK3R1_PIK3R3			0.759	0.817
PIK3R2_PIK3R3			-0.676	-0.171
PIM1_PIM2			-0.277	-0.273
PIM1_PIM3	-0.416	-0.438	0.211	-1.517
PIM2_PIM3			0.63	-0.565
PIP4K2A_PIP4K2C	-0.473	0.303	-0.176	0.105
PIP5K1A_PIP5K1C	0.478	0.504	-0.515	1.062
PITPNA_PITPNB	-2.241	-0.756	-1.502	-2.621
PITPNM1_PITPNM2	-0.351	-0.314	-0.71	-0.422
PJA1_PJA2	0.252	0.171	-0.544	-0.307
PKN1_PKN2	-0.179	0.134	-1.258	0.321
PKN1_PKN3	0.493	0.498	-0.693	0.611
PKN2_PKN3	-0.148	0.591	-0.133	-0.085
PLAAT3_PLAAT4			-0.616	-0.551
PLAGL1_PLAGL2			-0.073	-0.209
PLBD1_PLBD2			-0.5	-0.135
PLCB3_PLCB4			0.432	0.174
PLCD1_PLCD3			0.326	-0.491
PLCG1_PLCG2			-0.253	0.548
PLD1_PLD2	-0.301	0.153	1.561	0.468
PLEKHA1_PLEKHA2	-0.171	0.183	0.964	0.248
PLEKHA3_PLEKHA8			-0.313	0.178
PLEKHA5_PLEKHA7			0.571	0.916
PLEKHB1_PLEKHB2			0.064	-0.461
PLEKHF1_PLEKHF2	0.295	-0.277	-0.185	-0.235
PLIN2_PLIN3			-0.27	-0.576
PLK1_PLK2			1.177	-0.151
PLK1_PLK3	0.564	0.406	0.88	-0.239
PLK2_PLK3			0.144	-0.085
PLOD1_PLOD2			-0.119	1.566
PLOD1_PLOD3	-0.339	-0.037	0.853	0.907
PLOD2_PLOD3			0.214	0.194
PLS1_PLS3			0.068	0.071
PLXNA1_PLXNA3	-0.428	-0.662	0.767	-0.273
PLXNB1_PLXNB2			-0.271	-0.481
PLXNB1_PLXNB3			0.491	-0.149
PLXNB1_PLXND1			0.009	-0.231
PLXNB2_PLXNB3			0.277	-1.072
PLXNB2_PLXND1			-0.233	-0.361
PLXNB3_PLXND1			0.12	-1.041
PMM1_PMM2	-0.322	-0.368	-1.673	-1.014
PMPCB_UQCRC1	3.55	1.366	1.998	3.563
POC1A_POC1B	-1.717	-1.13	-1.366	-0.362
POGLUT2_POGLUT3			-0.979	0.005
POLR1C_POLR2C	2.996	0.74	2.341	3.143
POLR2A_POLR3A			3.612	2.998
POLR2B_POLR3B	1.948	2.105	2.76	3.397
POLR2J2_POLR2J3			-0.289	0.055
POLR2J_POLR2J2			-1.538	0.057
POLR2J_POLR2J3	2.889	1.115	1.615	3.652
POMT1_POMT2	0.12	0.07	1.567	1.979
POMZP3_ZP3			0.138	1.266
PPA1_PPA2	-0.049	2.016	0.626	3.851
PPARA_PPARD	0.072	-0.487	0.112	-0.487
PPARA_PPARG			0.325	-0.721
PPARD_PPARG			-1.236	-0.515
PPFIA1_PPFIA3	0.314	0.759	-0.229	1.097
PPFIBP1_PPFIBP2			-0.262	-0.129
PPIA_PPIB			0.046	1.061
PPIA_PPIC			0.23	0.837
PPIA_PPIE			2.412	2.03
PPIA_PPIF			0.425	0.385
PPIA_PPIH	-0.001	0.164	0.614	1.334
PPIB_PPIC			-0.582	-0.1
PPIB_PPIF	0.222	0.595	0.182	0.183
PPIB_PPIH	0.785	0.809	-0.245	0.411
PPIC_PPIH			-0.247	-0.417
PPID_PPIE	2.985	1.663
PPID_PPIH			0.389	0.203
PPID_PPIL1			0.135	1.125
PPIE_PPIH			1.254	1.794
PPIF_PPIH	0.6	0.055	0.287	0.039
PPIH_PPIL1			0.22	1.384
PPIH_PPIL3			-0.269	-0.174
PPIL1_PPIL2			0.693	5.392
PPIL1_PPIL3	0.622	0.356	-0.143	0.83
PPIL1_PPWD1			0.875	3.023
PPIL2_PPIL3			0.75	3.013
PPIL3_PPWD1			1.235	1.187
PPIP5K1_PPIP5K2			0.448	0.232
PPM1A_PPM1B			0.07	-1.418
PPM1H_PPM1M	0.022	-0.007	0.725	0.327
PPP1CA_PPP1CB	1.27	0.788	-0.278	-0.124
PPP1CA_PPP1CC	-1.67	0.25	-1.851	-1.652
PPP1CB_PPP1CC	-1.654	-0.507	-0.832	-2.424
PPP1R12A_PPP1R12B	-0.352	0.142	0.295	0.464
PPP1R12A_PPP1R12C			0.053	1.173
PPP1R12B_PPP1R12C			0.917	0.098
PPP1R13B_TP53BP2	-0.201	0.168	1.257	0.651
PPP1R3D_PPP1R3E	-0.541	-0.196	0.323	-0.242
PPP2CA_PPP2CB	-0.519	0.653	1.685	0.732
PPP2R1A_PPP2R1B	-2.566	0.638	0.084	0.166
PPP2R2A_PPP2R2D	-0.601	0.103	0.089	0.195
PPP2R3A_PPP2R3B			-0.088	0.579
PPP2R5A_PPP2R5B	0.639	0.278	-0.413	-0.247
PPP2R5A_PPP2R5C			-0.125	-0.086
PPP2R5A_PPP2R5D			-0.801	-0.683
PPP2R5A_PPP2R5E	0.113	0.514	0.361	-1.255
PPP2R5B_PPP2R5C			-0.228	0.634
PPP2R5B_PPP2R5D			-0.247	-0.06
PPP2R5B_PPP2R5E	0.303	-0.192	0.058	-0.936
PPP2R5C_PPP2R5D			-1.266	-0.631
PPP2R5C_PPP2R5E			0.042	-1.066
PPP2R5D_PPP2R5E			-0.5	-1.686
PPP3CA_PPP3CB	0.465	-0.142	0.186	0.048
PPP3CA_PPP3CC	0.436	-0.151	0.045	-0.176
PPP3CB_PPP3CC	0.513	0.095	-0.244	0.081
PPP4C_PPP6C	-0.127	1.025	3.709	1.352
PPP6R1_PPP6R2	-0.427	-0.676	-0.085	-1.001
PPP6R1_PPP6R3	-0.415	-0.491	0.16	-2.415
PPP6R2_PPP6R3	-0.504	-0.517	-0.279	-0.425
PRDX1_PRDX2			-0.086	-1.35
PRDX1_PRDX4			0.291	0.268
PRDX1_PRDX6	0.248	0.619
PRDX2_PRDX3			-0.582	-0.111
PRDX2_PRDX4			0.713	-0.005
[truncated: 2,541 more rows]

## Sheet: ZdLFC
	K562_ZdLFC	A549_ZdLFC	MelJuso_ZdLFC	A375_ZdLFC
AAK1_BMP2K	-0.49	0.337	1.07	0.917
AARS1_AARS2			4.775	3.358
ABCA2_ABCA3			-0.163	-0.726
ABCA2_ABCA7	-0.311	0.878	-0.067	0.971
ABCA3_ABCA7			0.877	0.945
ABCB10_ABCB8	0.196	0.236	0.524	-0.026
ABCB10_ABCB9	0.435	-0.246	1.331	0.218
ABCB10_TAP2	0.507	1.017	0.016	0.475
ABCB6_ABCB7	1.388	3.425	2.135	0.258
ABCB8_TAP2	0.844	-0.764	-0.09	-1.785
ABCB9_TAP1			0.794	-1.172
ABCB9_TAP2	0.549	-0.638	-0.09	-1.283
ABCC10_ABCC4	1.878	0.167	-0.069	0.541
ABCC1_ABCC10	0.482	0.115
ABCC1_ABCC3			0.413	0.52
ABCC1_ABCC4	-0.047	-0.643
ABCC1_ABCC5	0.015	-0.514
ABCC4_ABCC5	0.601	-0.782	-0.367	-1.326
ABCD1_ABCD3	0.256	-0.357	0.105	-0.831
ABCF1_ABCF2			4.554	1.487
ABCF1_ABCF3	1.425	2.397	3.669	3.004
ABCF2_ABCF3	0.229	1.394	-0.13	-0.842
ABHD14A_ABHD14B	-1.267	-0.179	-0.821	-0.171
ABHD16A_ABHD16B	0.906	-1.272	-0.217	-0.288
ABHD17A_ABHD17B	-1.09	1.136	0.794	-0.167
ABHD17A_ABHD17C	0.173	-0.558	5.509	-0.115
ABHD17B_ABHD17C	-0.513	0.855	4.099	0.404
ABHD4_ABHD5	0.871	0.512	-2.156	0.337
ABI1_ABI2	-1.29	0.185	0.794	-0.553
ABL1_ABL2	0.956	0.654	0.802	0.295
ABLIM1_ABLIM3			1.623	2.106
ABLIM1_DMTN			-0.238	-0.375
ABR_BCR			0.649	0.771
ACAA1_ACAA2			0.493	-0.439
ACAA1_ACAT1			0.922	1.32
ACAA1_ACAT2	-0.548	-0.658	-0.133	1.377
ACAA1_HADHB	-1.986	0.667	1.234	1.525
ACAA2_ACAT1			0.606	0.156
ACAA2_ACAT2			0.145	-0.363
ACAA2_HADHB			0.667	0.333
ACAD10_ACAD11			-1.235	1.331
ACAD8_ACADM	-0.06	-0.643	-1.139	-0.569
ACAD8_ACADS	0.312	0.909	1.225	-0.053
ACAD8_ACADSB	-0.139	-0.096	-1.017	-0.366
ACAD8_IVD	1.172	-0.803	0.761	-0.315
ACAD9_ACADVL	-1.589	-0.447	0.22	1.374
ACADM_ACADS	0.291	0.752	1.316	-0.139
ACADM_ACADSB	-0.145	0.45	-1.56	-0.401
ACADM_IVD	0.347	0.298	0.778	0.842
ACADSB_IVD	0.738	-0.578	0.454	-0.664
ACADS_ACADSB	-0.293	-0.248	-0.066	-0.709
ACADS_GCDH	0.565	1.414	1.239	0.931
ACADS_IVD	1.301	0.332	0.712	-0.112
ACAP1_ACAP2			-0.949	-1.231
ACAP1_ACAP3			0.578	-0.61
ACAP2_ACAP3	-1.009	-0.47	-0.687	-0.001
ACAT1_ACAT2	0.196	-0.094	-1.217	1.069
ACAT2_HADHB			-0.2	1.082
ACBD3_TMED8			-1.095	3.625
ACO1_IREB2	-1.674	-1.326	-3.146	-1.671
ACOT1_ACOT2			0.781	-0.186
ACSL1_ACSL5			-0.047	0.158
ACSL3_ACSL4	-1.888	0.53	1.049	2.602
ACSS1_ACSS2			0.449	-0.153
ACTA2_ACTB			2.203	0.207
ACTA2_ACTG1			-0.892	0.11
ACTB_ACTG1	-2.104	-0.999	-0.196	1.441
ACTN1_ACTN4			-0.066	-0.318
ACTR1A_ACTR1B	-1.437	-0.867	1.319	1.166
ACTR3_ACTR3B	-0.255	-0.052	1.535	1.217
ACVR1B_TGFBR1	1.704	1.608	0.399	-0.175
ACVR1_ACVR1B			1.213	0.829
ACVR1_BMPR1A	1.781	1.074	0.667	-0.34
ACVR1_TGFBR1			1.963	0.241
ACVR2A_TGFBR2			-1.16	-0.729
ACYP1_ACYP2			-0.092	-1.12
ADAM15_ADAM19			-1.415	-0.009
ADAM15_ADAM8			-0.224	0.183
ADAM15_ADAM9			-1.212	-0.548
ADAM19_ADAM8			-0.612	0.622
ADAM19_ADAM9			-1.024	-1.144
ADCK1_ADCK5	0.462	0.664	1.87	0.529
ADCY3_ADCY6	0.067	-0.46	0.895	-0.215
ADCY3_ADCY7	-1.34	-0.011	0.234	-1.171
ADCY6_ADCY7	-0.891	-0.607	0.608	0.39
ADD1_ADD3	-0.143	-0.658	0.875	0.375
ADIPOR1_ADIPOR2	-2.96	-0.705	-2.972	-3.296
ADSS1_ADSS2			0.978	-0.464
AEN_ISG20			0.14	-0.593
AEN_ISG20L2	0.098	-0.23	2.274	2.099
AFF1_AFF4	0.742	-0.284	0.515	1.774
AFG3L2_SPG7	2.9	2.012	2.978	3.169
AFG3L2_YME1L1	6.582	5.261	1.218	2.461
AGAP1_AGAP3	-0.721	-1.225	0.157	-0.217
AGAP4_AGAP5	6.389	2.435	4.76	3.064
AGAP4_AGAP6	4.517	3.979	2.528	4.529
AGAP5_AGAP6	3.594	0.729	1.83	2.391
AGFG1_AGFG2	-0.261	-0.596	-1.028	0.161
AGO1_AGO2	-0.027	0.894	1.665	0.814
AGO1_AGO3	0.944	0.355	0.908	1.615
AGO1_AGO4	1.101	-0.395	2.196	1.437
AGO2_AGO3	-0.664	1.363	1.493	0.748
AGO2_AGO4	1.043	-0.078	2.465	0.722
AGO3_AGO4	1.718	-1.282	1.39	0.944
AGPAT1_AGPAT2	-0.207	-0.679	0.472	-2.22
AGPAT3_AGPAT4	0.341	0.87	-0.556	0.907
AGR2_TXNDC12			-0.189	2.407
AHCYL1_AHCYL2			1.55	-0.718
AHCY_AHCYL1	5.315	0.613
AJUBA_LIMD1			0.968	-0.482
AJUBA_WTIP			-0.278	-0.598
AK1_AK2			-1.355	-1.385
AK1_CMPK1	2.327	3.036	-0.422	4.312
AK2_AK3	-0.01	0.595	-2.92	-0.304
AK2_AK4			-1.045	2.987
AK3_AK4			0.434	1.014
AKAP8_AKAP8L	0.046	0.61	-0.045	2.075
AKIRIN1_AKIRIN2	5.439	3.876	2.251	1.771
AKR1A1_AKR1B1			-0.426	-0.294
AKR1C1_AKR1C2			0.119	0.688
AKR1C1_AKR1C3			-0.53	0.071
AKR1C2_AKR1C3			-0.967	-0.405
AKT1_AKT2	-0.723	1.801	-0.483	0.383
AKT1_AKT3			1.971	0.49
AKT2_AKT3			-0.001	-0.101
ALDH1A1_ALDH1A3			0.308	1.793
ALDH1A1_ALDH1B1			-0.173	1.18
ALDH1A1_ALDH2			-1.683	1.847
ALDH1A3_ALDH1B1			-0.128	-0.288
ALDH1A3_ALDH2			0.094	0.369
ALDH1B1_ALDH2			0.101	-1.067
ALDH1B1_ALDH5A1	0.164	-0.426
ALDH1B1_ALDH9A1	0.385	-0.699
ALDH3A2_ALDH3B1			-1.367	0.207
ALDH5A1_ALDH9A1	-1.234	0.208	-0.901	0.539
ALDOA_ALDOC			1.131	-0.359
ALG10_ALG10B	0.9	-2.251	-0.288	0.647
AMMECR1_AMMECR1L	0.366	-0.81	-0.008	-0.434
AMOTL1_AMOTL2			0.101	0.36
ANAPC11_RBX1	6.733	3.902	5.497	5.393
ANAPC11_RNF7			0.766	1.574
ANGEL1_ANGEL2	-0.178	-0.988	-2.002	0.415
ANKHD1_ANKRD17	-1.086	-1.277	-1.057	-0.672
ANKRA2_RFXANK	1.536	0.28	1.211	-0.155
ANKRD13A_ANKRD13B			3.06	2.333
ANKRD13A_ANKRD13D	-0.45	-0.947	1.093	1.725
ANKRD13B_ANKRD13D	0.707	-0.733	1.03	1.425
ANKRD28_ANKRD44	-0.781	0.788	-0.041	2.058
ANKRD28_ANKRD52	0.038	1.131	-0.782	1.437
ANKRD36_ANKRD36B			0.181	0.018
ANKRD44_ANKRD52	1.702	1.523	-0.417	1.299
ANP32A_ANP32B	0.258	-0.924	0.656	-1.267
ANP32A_ANP32E			0.667	0.548
ANP32B_ANP32E	0.067	0.012	-0.874	0.617
ANPEP_ERAP1			0.134	0.595
ANPEP_ERAP2			-1.339	0.093
ANPEP_NPEPPS			-0.017	-0.578
ANTKMT_ATPSCKMT			-0.276	2.548
ANTXR1_ANTXR2			-1.859	-0.89
ANXA11_ANXA2			0.199	0.041
ANXA11_ANXA3			1.274	-0.791
ANXA11_ANXA4			0.842	0.872
ANXA11_ANXA5			-0.111	0.296
ANXA11_ANXA6			0.714	-0.285
ANXA11_ANXA7	1.376	-1.014	0.865	-0.088
ANXA1_ANXA11			-0.219	-0.088
ANXA1_ANXA2			1.189	0.418
ANXA1_ANXA3			0.362	-0.464
ANXA1_ANXA4			0.908	0.668
ANXA1_ANXA5			-0.168	0.904
ANXA1_ANXA7			-0.125	-0.128
ANXA2_ANXA3			0.401	-0.531
ANXA2_ANXA4			0.623	1.028
ANXA2_ANXA5			0.361	1.044
ANXA2_ANXA6			0.421	0.31
ANXA2_ANXA7			-0.099	-0.037
ANXA3_ANXA4			0.651	0.072
ANXA3_ANXA5			-0.8	-0.005
ANXA3_ANXA6			-0.28	-0.677
ANXA3_ANXA7			-0.535	-0.685
ANXA4_ANXA5			0.315	1.212
ANXA4_ANXA6			1.086	0.164
ANXA4_ANXA7			1.276	0.142
ANXA5_ANXA6			0.59	-0.117
ANXA5_ANXA7			0.037	-0.094
AP1B1_AP2B1	-0.332	-0.346	1.898	-0.621
AP1G1_AP1G2	0.765	-0.87	-0.429	-0.277
AP1M1_AP1M2			0.696	1.375
AP1M1_AP2M1	4.639	0.471
AP1S1_AP1S2	-0.482	0.553	-2.052	-1.115
AP1S1_AP1S3			-0.828	-1.04
AP1S2_AP1S3			-0.601	-1.351
AP2A1_AP2A2	-0.818	-0.831	-0.661	-0.304
AP2S1_AP4S1	-0.28	-0.099	1.783	1.247
AP3M1_AP3M2	0.516	0.211	-0.718	-0.517
AP3S1_AP3S2	-1.269	0.288	-0.692	0.372
APBA2_APBA3			-0.603	0.263
APBB1_APBB2			1.848	0.45
APBB1_APBB3			-0.205	0.255
APBB2_APBB3			0.461	-0.29
APH1A_APH1B	0.518	0.18	-1.268	0.782
APLP1_APLP2			0.235	0.685
APLP1_APP			-1.081	-0.929
APLP2_APP			0.035	0.837
APOBEC3B_APOBEC3F			0.129	0.164
APOBEC3B_APOBEC3G			0.08	0.264
APOBEC3C_APOBEC3F			0.468	-0.769
APOBEC3F_APOBEC3G			1.002	0.071
APOL1_APOL2			-0.203	-0.498
APPL1_APPL2	-0.887	-0.599	0.686	0.596
ARAF_BRAF			0.324	-0.758
ARAF_RAF1	2.477	0.162	2.093	0.748
ARF1_ARF3	-0.55	1.845	0.536	0.742
ARF1_ARF4			-0.314	1.145
ARF1_ARF5			-1.195	0.693
ARF3_ARF4			1.044	1.585
ARF3_ARF5			-0.711	0.693
ARF4_ARF5	-2.403	-0.723	-2.736	-0.54
ARF6_ARL1			-0.638	-0.896
ARFGAP2_ARFGAP3	-0.378	1.017	-0.713	-0.237
ARFGEF1_ARFGEF2	-5.008	-1.999	-1.036	-1.377
ARFIP1_ARFIP2	-1.138	2.028	0.345	-0.821
ARFRP1_ARL2			5.207	3.871
ARFRP1_ARL3			-0.097	-0.363
ARHGAP10_ARHGAP26	1.359	-0.184	0.841	-1.039
ARHGAP11A_ARHGAP11B			-1.638	1.468
ARHGAP12_ARHGAP27			-0.76	-0.513
ARHGAP17_SH3BP1	0.509	0.486	-0.499	0.807
ARHGAP1_ARHGAP8			-0.48	-2.032
ARHGAP32_ARHGAP33			0.679	-0.536
ARHGAP4_SRGAP1			1.079	-0.707
ARHGDIA_ARHGDIB			-0.817	-0.429
ARHGEF10_ARHGEF10L	0.094	0.577	0.475	0.152
ARHGEF11_ARHGEF12	1.124	0.427	-1.64	1.723
ARHGEF16_ARHGEF26			-0.821	-0.775
ARHGEF18_ARHGEF28			1.58	-0.401
ARHGEF19_ARHGEF5			-1.266	0.188
ARHGEF19_NGEF			-0.963	-0.034
ARHGEF1_ARHGEF12			-0.113	1.714
ARHGEF3_NET1	0.25	-0.852	0.569	-0.318
ARHGEF9_SPATA13			0.154	-0.302
ARID1A_ARID1B	-0.633	-0.62	-1.965	0.625
ARID3A_ARID3B	0.152	-0.862	-0.549	-0.112
ARID4A_ARID4B	-2.004	-0.493	-0.574	-1.847
ARIH1_ARIH2	1.957	0.561	0.891	-0.948
ARL1_ARL3			-0.052	-0.156
ARL2_ARL3	2.051	-0.266	0.138	0.233
ARL2_ARL6			1.696	2.488
ARL3_ARL6			-0.871	-0.345
ARL4A_ARL4C			0.385	-0.32
ARL4A_ARL4D			0.261	-0.104
ARL4A_ARL6	0.723	0.649
ARL4C_ARL4D			-1.248	-1.655
ARL5A_ARL5B	-3.257	-1.017	-2.449	-4.459
ARL6IP5_PRAF2	-0.976	-0.478	1.437	1.207
ARL8A_ARL8B	-1.076	-1.491	-0.869	-0.848
ARMC10_ARMCX2			0.414	-1.147
ARMC10_ARMCX3	0.43	-0.205	0.423	-0.282
ARMCX2_ARMCX3			-0.184	-1.505
ARMCX3_ARMCX6			0.668	-0.336
ARNTL_ARNTL2	1.461	0.084	1.291	0.296
ARPC1A_ARPC1B	0.944	-2.037	-2.009	-0.055
ARPC5_ARPC5L	0.214	-1.537	-3.647	-2.42
ARPP19_ENSA	-0.313	-1.414	-1.709	0.399
ARRB1_ARRB2			-1.955	-0.751
ARRDC2_ARRDC3	1.266	0.265	-0.814	1.858
ARRDC2_ARRDC4	1.079	0.7	-0.213	1.631
ARRDC3_ARRDC4	0.567	0.113	-0.288	-0.564
ARSA_ARSD			0.101	-0.548
ARSA_ARSG	-0.008	-1.169	-0.568	0.053
ARSA_GALNS	0.534	-0.011	-0.96	-0.229
ARSA_STS	0.204	-0.705	0.039	-1.229
ARSB_ARSJ			1.931	0.412
ARSD_GALNS			-1.584	-0.358
ARSD_STS			-0.429	-2.288
ARSG_GALNS	-0.401	-0.027	-0.24	0.65
ARVCF_CTNND1			0.359	1.739
ARVCF_PKP4	0.287	3.273	-0.212	0.514
ASAH1_NAAA	1.22	1.386	0.235	0.295
ASAP1_ASAP2	0.927	1.497	1.31	0.618
ASAP1_ASAP3			1.253	0.085
ASAP2_ASAP3			0.371	1.214
ASCC3_SNRNP200	1.841	5.165	3.591	4.234
ASF1A_ASF1B	-3.731	-3.777	-2.304	-0.342
ASRGL1_TASP1			-1.36	0.972
ATAD2_ATAD2B	1.257	0.68	1.371	1.485
ATAD3A_ATAD3B	-0.396	0.445	-1.276	-1.015
ATF1_CREB1			-0.156	0.337
ATF1_CREM	-0.583	-1.347	-1.099	-0.363
ATF2_ATF7	-0.87	0.058	0.317	0.083
ATF3_JDP2			2.081	0.745
ATF6_ATF6B	0.59	-1.233	0.04	0.222
ATG16L1_ATG16L2	0.104	1.59	1.764	-0.42
ATG2A_ATG2B	0.908	-0.583	-1.068	-0.809
ATG4A_ATG4B	-0.442	0.203	1.676	0.415
ATG4C_ATG4D	-0.932	-2.362	-1.231	1.025
ATL2_ATL3	1.59	0.484	1.796	0.09
ATN1_RERE			0.517	-0.913
ATP10D_ATP8B2			0.508	3.271
ATP11A_ATP11B	-0.652	-1.225	0.611	0.169
ATP11A_ATP11C	-0.378	-0.965	0.877	0.193
ATP11B_ATP11C	-0.025	-0.416	2.248	0.202
ATP13A2_ATP13A3	-0.311	1.548	0.303	-0.047
ATP1B1_ATP1B3			-2.71	-1.872
ATP2A2_ATP2A3			0.538	3.844
ATP2A2_ATP2C1	0.586	1.017
ATP2B1_ATP2B4			0.312	1.574
ATP6V0A1_ATP6V0A2	-2.771	1.015	0.545	-3.839
ATP6V0A1_TCIRG1			1.296	1.802
ATP6V0A2_TCIRG1			0.456	1.606
ATP6V0E1_ATP6V0E2	-1.45	-0.344	-1.412	-3.871
ATP6V1E1_ATP6V1E2	2.146	-0.416	-0.819	-1.971
ATP8B1_ATP8B2			1.269	2.558
ATP9A_ATP9B			2.396	-0.32
ATXN2_ATXN2L	0.9	1.391	1.926	1.864
ATXN7L3_ATXN7L3B			1.71	2.628
ATXN7_ATXN7L1	-1.134	-0.058	0.583	0.344
AUH_ECHDC2			-0.022	1.187
AURKA_AURKB	10.18	7.248	5.49	3.641
AUTS2_FBRS			0.214	2.98
AUTS2_FBRSL1			0.364	0.312
AXL_TYRO3			-0.989	-0.066
AZIN1_ODC1	1.226	2.105	1.143	2.564
B3GNT2_B3GNT9	0.115	-0.723	-0.295	-0.831
B4GALT1_B4GALT2	1.806	1.556	0.973	0.275
B4GALT1_B4GALT3	0.958	1.561	1.342	1.261
B4GALT1_B4GALT4			1.898	0.468
B4GALT2_B4GALT3	0.418	-0.024	-0.323	1.51
B4GALT2_B4GALT4			0.943	1.02
B4GALT3_B4GALT4	-0.074	0.394	1.282	0.923
B4GALT5_B4GALT6	0.216	-1.95	0.888	0.412
BACE1_BACE2			0.915	-0.147
BAIAP2_BAIAP2L1			1.013	1.037
BAP1_UCHL5			2.401	0.877
BCAP29_BCAP31	0.619	-1.027	1.133	0.02
BCAR1_NEDD9			-0.093	-1.875
BCAR3_SH2D3A			-0.821	-0.677
BCAS4_BLOC1S4	-0.378	-0.493	0.385	-0.659
BCAT1_BCAT2			0.324	1.38
BCKDHB_PDHB	0.214	-0.511	0.689	0.928
BCL2L1_BCL2L2	-2.63	1.78	-2.339	-1.32
BCL3_NFKBIE	2.805	-0.034	0.013	0.41
BCL7A_BCL7B	1.12	0.793	0.682	0.826
BCL7A_BCL7C	0.788	-0.627	-0.173	0.091
BCL7B_BCL7C	0.628	-0.207	0.138	0.774
BCL9_BCL9L	0.017	0.324	-1.09	0.712
BCLAF1_THRAP3	-0.793	1.198	-1.391	0.926
BEX1_BEX2			0.228	-0.412
BICD1_BICD2	1.307	0.388	0.348	1.564
BIRC2_BIRC3			-3.444	0.904
BIRC2_XIAP	-2.31	-0.542
BMI1_PCGF2	-0.891	-0.282	-0.205	1.185
BMPR1A_TGFBR1			0.54	0.144
BNIP3_BNIP3L			0.007	-0.732
BOLA1_BOLA2			0.592	-0.418
BOLA1_BOLA2B			0.766	0.042
BPGM_PGAM1	2.722	2.293	4.248	1.004
BRAF_RAF1	-1.178	0.056	1.295	-0.269
BRD1_BRPF1	-0.43	-0.029	1.451	1.153
BRD1_BRPF3	0.372	0.177	-0.323	-1.42
BRD2_BRD3	-1.016	-0.321	-0.596	1.299
BRD2_BRD4			2.14	4.463
BRD3_BRD4			0.408	0.752
BRD7_BRD9	-0.658	-0.413	-1.847	0.814
BRMS1_BRMS1L			-0.52	-3.075
BRPF1_BRPF3	0.889	0.886	-0.375	1.198
BRWD1_BRWD3			1.149	-0.082
BRWD1_PHIP			-0.953	-1.169
BRWD3_PHIP	-1.545	-0.988	-1.215	-1.412
BSG_NPTN	0.104	0.337	-0.57	-0.901
BTBD10_KCTD20	-0.712	-1.032	-1.734	-0.215
BTBD1_BTBD2	-0.565	0.559	0.548	1.453
BTBD3_BTBD6	1.452	0.1	1.893	0.472
BTF3_BTF3L4			1.881	3.209
BTG1_BTG2			0.728	-0.593
BTN2A1_BTN2A2	0.337	0.123	-0.217	-1.098
BTN3A1_BTN3A2			-0.944	-0.228
BTN3A1_BTN3A3			0.354	-1.293
BTN3A2_BTN3A3			-0.41	-0.142
BTRC_FBXW11	-1.948	-0.764	-2.068	-2.159
BUB3_RAE1	11.053	5.134	5.534	7.385
BZW1_BZW2	-1.477	-1.187	-0.448	-0.885
C15orf48_NDUFA4			-2.75	-0.698
C1R_C1RL			-1.508	-0.986
C1R_C1S			-0.186	0.023
CA11_CA2			-0.784	-0.22
CA12_CA2			0.094	0.163
CAB39_CAB39L	-3.27	-0.916	0.037	-0.685
CABLES1_CABLES2			1.14	0.155
CACNB1_CACNB3			-1.235	1.436
CADM1_CADM4			-0.06	-0.445
CALM1_CALML4	0.794	0.858	0.185	1.402
CALM1_CETN2	-0.529	1.301	-0.212	-0.62
CALM1_CETN3			-0.516	0.247
CALM1_EFCAB2			0.637	0.25
CALM2_CALML4	1.054	1.744	-0.031	1.323
CALM2_CETN2	-0.079	0.566	-0.765	-0.126
CALM2_CETN3			-0.721	0.975
CALM2_EFCAB2			0.748	1.871
CALM3_CALML4	0.811	-0.246	0.508	0.299
CALM3_CETN2	0.686	-0.393	0.265	-0.699
CALM3_CETN3			-0.711	-0.158
CALM3_EFCAB2			-0.013	-0.423
CALR_CANX			-1.821	1.087
CALU_RCN1			1.129	0.828
CALU_RCN2	0.582	-0.73
CALU_RCN3			0.592	1.106
CAMK1D_PSKH1	-0.415	0.084
CAMK1_CAMK1D			0.994	-1.229
CAMK2D_CAMK2G	0.673	0.141	0.886	-0.444
CAMKK1_CAMKK2	0.713	0.399	-0.133	1.631
CAMSAP1_CAMSAP2	0.081	0.796	-0.146	0.007
CAMTA1_CAMTA2			-0.205	-0.71
CAP1_CAP2			0.025	-0.101
CAPG_GSN			-0.163	0.66
CAPN1_CAPN2			-1.329	-0.017
CAPN1_CAPN5	0.081	-0.965
CAPZA1_CAPZA2	-0.091	-4.633	-3.666	-2.993
CARD16_CASP1			0.016	-0.274
CARS1_CARS2			0.307	3.088
CASK_MPP1			1.303	0.312
CASP1_CASP4			0.437	0.631
CASP3_CASP6			0.785	-0.298
CASP3_CASP7	0.312	-0.934	0.51	-1.572
CASP6_CASP7			1.512	-0.498
CAV1_CAV2			-0.139	1.085
CBL_CBLB	-0.388	-0.746	-0.584	-0.452
CBR1_CBR3			-0.393	-1.015
CBWD1_CBWD2	2.693	1.863
CBWD2_CBWD3	7.357	5.82
CBX1_CBX3	-0.353	-1.316	0.232	0.034
CBX1_CBX5	0.248	0.932	-0.534	0.909
CBX3_CBX5			0.26	0.118
CBX6_CBX8	-0.868	-0.723	1.811	0.406
CC2D1A_CC2D1B	0.025	-1.231	0.801	0.399
CCAR1_CCAR2	1.033	2.379	2.07	1.826
CCDC28A_CCDC28B	-0.039	-0.375	-0.89	0.323
CCDC85B_CCDC85C			-1.083	-0.412
CCDC88A_CCDC88C			0.531	1.102
CCDC90B_MCUR1			-0.833	-0.601
CCN1_CCN2			0.234	-0.904
CCNB1_CCNB2	-2.1	-1.473	-0.586	-0.252
CCND1_CCND3			-0.114	-0.08
CCNE1_CCNE2	1.091	0.198	-0.076	-0.32
CCNG1_CCNG2	-0.729	-0.073	0.362	-1.144
CCNJ_CCNJL	0.761	-0.473	2.079	0.561
CCNL1_CCNL2	-1.011	1.76	-1.699	-0.934
CCNT1_CCNT2	-1.622	-2.073	-1.744	1.439
CCNY_CCNYL1	0.869	0.394	-0.217	-0.355
CCS_SOD1			0.042	1.89
CCT2_CCT5	6.654	2.01	4.37	5.675
CCT2_CCT7	11.306	6.119	4.619	7.112
CCT2_TCP1	8.493	8.852	5.487	5.644
CCT3_CCT4	8.331	6.106	6.948	6.588
CCT3_CCT5	9.058	5.284	4.944	7.366
CCT3_CCT7	9.112	6.689	4.306	5.914
CCT3_TCP1	9.21	8.357	4.768	8.55
CCT4_CCT5	7.512	6.426	5.454	6.028
CCT4_CCT7	7.648	3.768	3.848	5.34
CCT4_TCP1	8.879	8.259	6.955	6.631
CCT5_TCP1	6.873	4.722	5.142	9.172
CCT7_TCP1	8.726	9.001	3.895	4.802
CD2AP_SH3KBP1			-0.271	1.855
CD63_TSPAN3	-0.409	-0.305	-0.424	-0.256
CD63_TSPAN9	-0.656	-0.514
CD81_CD9			-0.568	-1.483
CDC20_FZR1	-0.176	1.832	1.556	3.883
CDC25A_CDC25B	-1.04	0.12	-0.89	-0.115
CDC25A_CDC25C			0.334	2.036
CDC25B_CDC25C			-0.078	1.531
CDC34_UBE2R2	0.347	-0.308	-2.313	0.385
CDC37_CDC37L1	1.654	-0.736	-0.996	0.458
CDC42BPA_CDC42BPB	1.002	0.535	-0.518	1.106
CDC42EP2_CDC42EP3			-0.685	-0.864
CDC42SE1_CDC42SE2	-1.076	-0.101	2.029	1.252
CDC42_RHOG			0.1	-0.712
CDC42_RHOQ	4.581	1.265	2.998	2.794
CDCA7_CDCA7L			1.298	-0.783
CDH1_CDH2			2.312	0.774
CDH1_CDH3			2.803	1.29
CDH2_CDH24			0.274	-0.761
CDH2_CDH3			-0.142	-0.542
CDIP1_LITAF			-0.034	0.072
CDK10_CDK20	0.034	-0.021	1.349	0.445
CDK10_CDK4	1.82	2.273
CDK10_CDK5			0.595	-0.04
CDK10_CDK7	4.976	5.047	2.552	4.485
CDK10_CDK9	3.948	3.915	1.656	4.707
CDK10_CDKL1			0.16	0.225
CDK11A_CDK11B	2.155	1.533	3.815	2.672
CDK12_CDK13	2.986	4.09	0.823	1.758
CDK14_CDK5			0.898	0.01
CDK14_CDK7			1.469	3.39
CDK16_CDK17	0.428	-0.751	0.317	0.318
CDK16_CDK18	-0.251	-0.955	-1.421	-0.388
CDK17_CDK18	-0.176	-0.898	-0.408	0.602
CDK19_CDK8	-1.173	-0.052	0.884	-0.267
CDK1_CDK2	-2.457	2.342	3.345	2.994
CDK1_CDK3			1.797	2.233
CDK1_CDK5	-1.288	1.095	0.658	2.485
CDK20_CDK5			0.628	-0.812
CDK20_CDK7	1.98	-1.499	-0.624	3.115
CDK20_CDK9	2.184	0.497	0.677	3.988
CDK20_CDKL1	-0.008	-0.192	0.425	-0.213
CDK2AP1_CDK2AP2	-1.028	-1.171	-0.414	-1.031
CDK2_CDK3	1.868	-0.555	1.284	0.52
CDK2_CDK5			0.675	0.066
CDK3_CDK5			0.587	-0.155
CDK4_CDK6			-2.344	1.391
CDK4_CDK7	1.986	2.263
CDK5_CDK7			2.382	0.853
CDK7_CDK9			4.488	5.709
CDK7_CDKL1			0.813	0.895
CDKN2A_CDKN2B			-2.793	-1.944
CDKN2C_CDKN2D			-0.314	0.599
CDR2_CDR2L	0.277	-0.393	0.369	-1.186
CEBPB_CEBPD	-0.752	-0.39	0.075	0.064
CELSR1_CELSR2			-0.394	0.939
CELSR1_CELSR3			-0.34	0.709
CELSR2_CELSR3	-1.325	-0.287	0.317	0.61
CENPA_H3-3A			4.332	2.502
CENPA_H3-3B			4.648	-0.028
CEP135_TSGA10			2.354	1.393
CEP170_CEP170B			-0.861	-0.912
CEP57_CEP57L1	0.889	-1.117	-0.591	0.215
CEPT1_CHPT1	-5.788	-4.254	-4.418	-4.345
CERCAM_COLGALT1			0.528	1.172
CERS2_CERS4			-0.539	1.59
CERS5_CERS6	-0.284	-0.158	2.455	0.501
CETN2_CETN3	1.141	-0.702	-1.495	-0.069
CFL1_CFL2			2.229	1.463
CFL1_DSTN	3.181	-0.308	-1.643	0.19
CFL2_DSTN			-0.915	-0.521
CHAC1_CHAC2	-2.466	-1.687	-0.408	-0.628
CHCHD10_CHCHD2			-0.151	-0.455
CHCHD3_CHCHD6	0.621	0.18	-0.266	0.641
CHD1_CHD2	-3.571	-0.429	-2.887	3.548
CHD3_CHD4	3.231	0.376	1.999	0.715
CHD6_CHD7	0.399	1.092	-0.099	-0.007
CHD6_CHD8	1.565	2.765	0.701	0.696
CHD6_CHD9	-0.494	-1.328	-0.697	-1.407
CHD7_CHD8	0.449	1.554	3.219	0.883
CHD7_CHD9	-0.293	-0.259	2.123	0.126
CHD8_CHD9	0.385	2.322	2.213	0.528
CHKA_CHKB	-0.689	-0.354	1.077	0.212
CHMP1A_CHMP1B	-0.851	-0.457	-0.568	-1.394
CHMP2A_CHMP2B	1.027	0.878	1.075	2.239
CHMP4A_CHMP4B	-0.704	-1.063	2.206	0.798
CHMP4A_CHMP4C			0.964	-1.067
CHMP4B_CHMP4C			0.548	-0.094
CHM_CHML	-2.493	-0.199	-1.802	-1.421
CHP1_PPP3R1	0.044	1.1	-0.377	-0.523
CHP1_TESC			-0.18	0.563
CHPF_CHPF2			0.841	0.695
CHRNA5_CHRNB1	-0.305	2.141	0.281	0.114
CHST11_CHST12			-0.868	0.217
CHST11_CHST14			-0.361	-0.71
CHUK_IKBKB	-0.818	-0.016	-0.45	0.207
CIB1_CIB2	-0.025	0.834	-0.149	-1.777
CIRBP_RBM3			0.395	-0.637
CISD1_CISD2			6.504	6.167
CKB_CKMT1A			1.075	1.148
CKB_CKMT1B			0.971	0.39
CKS1B_CKS2	-6.346	-1.916	-0.902	-0.744
CLASP1_CLASP2	-0.182	-1.818	-2.405	-3.171
CLCN3_CLCN5	0.495	-1.112	-0.535	-1.618
CLCN6_CLCN7	-0.074	-1.308	-0.128	0.139
CLDN1_CLDN3			-1.268	-1.329
CLDN1_CLDN7			0.067	-1.466
CLDN3_CLDN4			-0.862	-0.496
CLIC1_CLIC4	0.975	-0.751	-0.04	0.415
CLIP1_CLIP2			-0.217	0.612
CLIP3_CLIP4			-0.25	0.187
CLK1_CLK4	-0.023	-1.207	-0.988	0.517
CLK2_CLK3	0.547	-0.238	-0.96	-0.28
CLOCK_NPAS2			1.54	0.869
CLPTM1_CLPTM1L	-1.23	-0.864	0.207	-0.699
CLSTN1_CLSTN3	0.071	0.319	1.743	-0.218
CLTA_CLTB	0.358	-1.163	-0.796	-0.309
CLTC_CLTCL1	7.965	2.154	0.893	0.448
CMTM4_CMTM6	-1.217	0.321	0.103	-0.131
CNIH1_CNIH4	-0.39	0.118	-0.085	0.317
CNN2_CNN3			-0.34	-0.385
CNNM3_CNNM4	0.05	-1.169	0.244	-1.69
CNOT6_CNOT6L	-0.434	0.022	-1.685	-1.026
CNOT7_CNOT8	-1.988	-2.053	-5.715	-3.398
CNPY3_CNPY4	1.733	-0.439	0.982	0.666
COL16A1_COL4A2			-0.233	-1.126
COL1A1_COL1A2			1.249	1.164
COL1A1_COL5A2			0.741	0.329
COL1A2_COL5A2			-1.337	-0.001
COL4A1_COL4A2			1.121	-0.382
COL4A1_COL4A5			-0.001	0.861
COL4A2_COL4A5			0.797	-0.332
COL4A2_COL5A1			-0.975	-2.337
COL4A2_COL9A3			1.284	0.49
COL6A1_COL6A2			0.159	0.122
COMT_LRTOMT	4.263	0.231	-1.162	-0.504
COPG1_COPG2	-3.571	2.634	-0.582	0.995
COPS5_PSMD14	9.692	6.338	7.362	8.917
COPS7A_COPS7B	-3.81	-1.633	-2.388	-3.655
COPZ1_COPZ2			0.804	2.056
COQ10A_COQ10B	-2.53	-0.418	-1.52	-3.318
CORO1A_CORO1B			-0.586	-0.407
CORO1A_CORO1C			0.289	0.347
CORO1B_CORO1C	0.574	0.577	0.908	-0.574
COX7A2_COX7A2L			0.079	1.453
CPEB2_CPEB4			1.093	0.272
CPNE1_CPNE2	-0.06	-0.395	-1.153	0.518
CPNE1_CPNE3	-0.928	0.074	0.437	1.364
CPNE1_CPNE7			0.875	1.48
CPNE1_CPNE8			0.289	0.28
CPNE2_CPNE3	-0.727	-0.13	-0.624	0.918
CPNE2_CPNE7			0.851	1.093
CPNE2_CPNE8			-0.968	0.902
CPNE3_CPNE7			0.992	-0.085
CPNE3_CPNE8			-0.739	0.453
CPNE7_CPNE8			0.625	-0.417
CPSF6_CPSF7	0.894	3.466	3.112	3.733
CPT1A_CPT1B	-0.014	0.556	-0.647	0.253
CPT1A_CPT1C			0.324	1.609
CPT1B_CPT1C			0.039	-0.132
CRABP2_FABP5			1.159	1.709
CRABP2_RBP1			0.188	0.634
CRAT_CROT			-0.158	0.263
CREB1_CREM	0.522	-0.867	-1.035	-0.456
CREB3L1_CREB3L2			0.103	2.145
CREBBP_EP300	-0.899	-0.821	3.528	-0.751
CRELD1_CRELD2	-0.058	0.025	-1.035	-1.317
CRK_CRKL	0.993	0.18	-2.334	2.123
CRMP1_DPYSL2			1.589	0.047
CRMP1_DPYSL3			0.047	-0.618
CRTC1_CRTC2	0.636	-0.38	0.314	-0.266
CRTC1_CRTC3	-0.54	0.149	0.317	0.331
CRTC2_CRTC3	0.019	-0.663	-0.187	1.366
CRYAB_HSPB1			-1.075	0.431
CSAD_GAD1			-0.053	-1.363
CSK_SYK			-0.036	-0.19
CSK_YES1	-1.086	2.629
CSNK1D_CSNK1E	-1.101	-1.906	-0.925	-2.282
CSNK1G1_CSNK1G2	0.405	1.618	-0.118	-0.956
CSNK1G1_CSNK1G3	0.709	1.463	-1.355	-0.14
CSNK1G2_CSNK1G3	0.771	-0.599	1.31	-1.878
CSNK2A1_CSNK2A2	-6.193	-1.377	-1.593	-0.61
CSRNP1_CSRNP2	-0.01	-0.272	0.432	0.766
CSRP1_CSRP2			0.075	0.35
CSTF2_CSTF2T	-3.922	-2.043	-1.349	-0.521
CTBP1_CTBP2			-3.138	-0.658
CTDSP1_CTDSP2	0.36	-0.643	-0.977	0.131
CTDSP1_CTDSPL	1.606	-0.032	-0.325	0.02
CTDSP2_CTDSPL	0.754	-0.661	0.599	-0.393
CTNNB1_JUP			0.345	0.729
CTNND1_PKP4			0.973	0.483
CTPS1_CTPS2	-0.702	-3.208	1.089	-0.453
CTSH_CTSK			1.923	0.604
CTSH_CTSS			0.703	0.496
CTSK_CTSS			0.519	0.314
CTSL_CTSV			2.566	-0.228
CTTN_HCLS1			1.615	-0.75
CUL1_CUL2	8.686	7.467	5.318	4.823
CUL1_CUL3	5.19	7.516	6.327	-2.428
CUL1_CUL4A	1.922	0.664
CUL3_CUL4A	1.276	3.366
CUL3_CUL4B	-0.559	-0.591
CUL4A_CUL4B			-3.169	-5.518
CUL7_CUL9			0.548	-0.083
CWC27_PPIL1			0.761	5.144
CYB561A3_CYBRD1			-0.424	-0.655
CYB561D1_CYB561D2	-0.885	-1.359	-0.591	-1.786
CYB561_CYB561A3			-0.102	-0.136
CYB561_CYBRD1			-0.059	-0.947
CYB5A_CYB5B			-1.706	-1.769
CYB5R1_CYB5R2			1.333	-1.839
CYB5R1_CYB5R3	0.885	0.123	0.138	1.298
CYB5R2_CYB5R3			-0.481	0.001
CYTH1_CYTH2	0.507	1.239	1.909	0.15
CYTH1_CYTH3	-0.131	0.716	1.369	-0.229
CYTH2_CYTH3	0.405	0.535	2.156	0.298
DAB2IP_RASAL2	-0.006	-0.418	0.55	0.863
DAB2IP_SYNGAP1	0.324	0.551	-0.269	0.452
DAPK1_DAPK3			0.526	0.912
DAZAP1_MSI2	-0.108	1.162	-0.29	-0.745
DBP_TEF	0.123	-0.602	-0.027	-1.448
DCK_DGUOK	-1.018	-1.298	0.736	0.761
DCK_TK2			-0.374	-0.786
DCUN1D1_DCUN1D2	-1.655	1.827	-0.582	0.409
DCUN1D4_DCUN1D5			0.27	0.733
DDAH1_DDAH2			-0.607	-0.04
DDHD2_SEC23IP			1.161	0.885
DDTL_MIF	0.597	-0.589
DDT_DDTL			0.776	-0.71
DDT_MIF	0.605	-1.826
DDX10_DDX18	5.932	6.016	7.637	6.271
DDX17_DDX3X	-0.089	1.868
DDX17_DDX5			-1.245	2.925
DDX19A_DDX19B	-1.421	-2.367	-4.341	-1.761
DDX21_DDX50	3.333	4.547	1.564	0.366
DDX39A_DDX39B	-2.667	-0.625	-2.212	-3.688
DDX3X_DDX5	5.032	5.647
DDX47_DDX49	8.985	7.189	5.069	9.029
DDX58_IFIH1	2.151	0.667	0.74	1.563
DDX60_DDX60L	0.705	-0.676	-0.254	0.936
DECR1_DECR2	-0.671	-0.027	-0.56	0.858
DEDD_DEDD2	0.281	-0.186	0.828	-0.334
DEF6_SWAP70			0.058	-0.072
DENND1A_DENND1B			2.224	-0.198
DENND1A_DENND1C			-0.384	-0.199
DENND1B_DENND1C			1.015	0.368
DENND2B_DENND2D			-0.984	0.161
DENND4A_DENND4B	-0.243	-1.986	0.086	0.087
DENND4A_DENND4C	-1.439	-0.225	-0.363	0.572
DENND4B_DENND4C			0.623	0.783
DENND5A_DENND5B	0.385	-0.676	1.093	0.533
DEPDC1_DEPDC1B			1.639	0.428
DERL1_DERL2	-1.205	-0.658	1.122	-1.38
DGCR6_DGCR6L	1.814	-1.316	1.448	0.107
DHCR7_LBR	0.555	0.203	0.333	3.917
DHCR7_TM7SF2	0.474	0.146	0.326	2.374
DHRS13_RDH13	1.228	0.226	-0.274	-0.747
DHRS13_RDH14	0.744	0.198	1.99	-0.364
DHRS2_DHRS4			-2.179	0.348
DHRS3_HSD17B11			0.67	0.452
DHRS3_RDH10			0.529	-0.225
DHRS4_DHRS4L2			-2.003	1.334
DHRSX_RDH13			-0.198	1.285
DHRSX_RDH14			1.483	0.644
DHTKD1_OGDH	5.29	3.83	4.807	2.271
DHX15_DHX16			7.03	6.715
DHX15_DHX32	0.744	2.866	1.241	0.258
DHX15_DHX33	7.664	7.338	7.861	8.356
DHX15_DHX35	7.116	0.244	2.771	3.293
DHX15_DHX38			4.304	5.05
DHX15_DHX40	2.89	2.309	3.777	3.039
DHX15_DHX8			6.073	9.491
DHX16_DHX33			5.965	4.653
DHX16_DHX35			3.427	2.968
DHX16_DHX38	7.458	4.84	4.57	4.61
DHX16_DHX40	2.711	2.541	2.58	2.515
DHX16_DHX8	6.727	4.162	5.403	6.972
DHX33_DHX35	6.638	2.134	2.697	5.001
DHX33_DHX38			4.934	4.56
DHX33_DHX40	1.511	1.383	3.766	3.353
DHX33_DHX8			6.551	8.379
DHX35_DHX38			3.434	3.647
DHX35_DHX40	1.627	0.814	1.095	1.106
DHX35_DHX8			3.98	5.852
DHX36_DHX57			2.956	1.126
DHX38_DHX8	6.251	2.363	5.191	5.709
DHX40_DHX8			3.519	5.68
DHX58_IFIH1			0.494	0.793
DIAPH1_DIAPH2	1.155	-1.787	1.943	0.617
DIAPH1_DIAPH3	0.941	-2.409	-1.445	0.602
DIAPH2_DIAPH3	-0.465	-1.078	0.444	-1.58
DIP2A_DIP2B	2.277	-0.251	1.291	0.712
DIP2A_DIP2C	-0.016	-0.589	-0.153	-0.456
DIP2B_DIP2C	1.301	-1.135	0.851	0.209
DIPK1A_DIPK1B			-1.052	1.093
DIS3_DIS3L	0.32	4.619	3.107	3.455
DLAT_PDHX	0.497	0.141	1.013	0.09
DLC1_STARD13			1.743	-0.442
DLG1_DLG3	1.567	1.847	0.416	1.212
DLG1_DLG4			0.456	2.234
DLG3_DLG4			-0.568	0.233
DMWD_WDR20	-1.24	-0.261	0.373	-1.515
DMXL1_DMXL2	-1.674	-1.46	-1.633	-0.983
DNAJA1_DNAJA2	-3.415	-3.865	-2.271	-2.323
DNAJA1_DNAJA4			-0.22	0.731
DNAJA2_DNAJA4			-0.102	-0.377
DNAJB11_DNAJB5	-0.511	0.141
DNAJB12_DNAJB14	1.542	0.633	1.503	-1.329
DNAJB1_DNAJB4	0.879	-0.001	0.484	2.179
DNAJB1_DNAJB5			0.197	0.761
DNAJB2_DNAJB6	0.873	-0.931	0.086	-0.815
DNAJB4_DNAJB5			-0.612	0.353
DNAJC15_DNAJC19			-1.442	-4.124
DNAJC6_GAK			-0.361	-2.544
DNASE1_DNASE1L1	-0.87	-1.844	-0.473	0.564
DNM1L_DNM2	1.874	1.858
DNM1_DNM2			2.361	1.136
DNMT3A_DNMT3B	-0.087	0.373	1.302	-0.293
DOCK10_DOCK9			1.502	0.08
DOCK1_DOCK5			-2.88	-1.278
DOCK6_DOCK7	-0.864	-0.839	0.122	0.675
DPP7_PRCP	-1.381	1.226	-1.047	0.764
DPP8_DPP9	-1.946	0.213	-0.097	1.696
DPY19L3_DPY19L4	0.829	1.265	-0.553	-0.851
DPYSL2_DPYSL3			1.284	-0.263
DRAM1_DRAM2	0.47	0.066	-0.328	0.475
DRG1_DRG2	-2.139	-2.625	-2.922	-3.12
DST_MACF1			2.175	-0.139
DTX2_DTX4			-0.083	0.068
DUSP1_DUSP4			-0.709	-1.883
DUSP1_DUSP5			0.134	-1.553
DUSP4_DUSP5			1.71	-2.718
DUSP6_DUSP7			1.037	-2.009
DVL1_DVL2			-0.066	0.09
DVL1_DVL3	-0.079	0.592	0.522	-0.347
DVL2_DVL3	0.8	0.406	0.039	1.201
DYNC1LI1_DYNC1LI2	-3.182	-0.153	-2.917	-2.918
DYNLL1_DYNLL2	-1.795	-2.208	-3.792	-2.342
DYNLT1_DYNLT3	0.031	0.589	0.959	-1.125
DYRK1A_DYRK1B			-0.052	-0.42
DYRK2_DYRK3	0.252	-1.22	-1.003	0.78
E2F1_E2F2	-1.35	-1.352	0.383	-1.186
E2F1_E2F3	0.054	-0.79	0.284	-0.68
E2F2_E2F3	-0.436	-0.529	0.609	-0.909
E2F2_E2F6			-1.812	-0.855
E2F3_E2F6			-0.73	-1.851
E2F4_E2F5	0.854	0.455	1.169	-0.337
E2F7_E2F8	0.129	-0.462	0.061	-0.126
EAF1_EAF2	-2.212	-2.963	-1.191	-1.204
ECE1_ECE2	0.281	0.069	-1.033	-0.856
ECHDC2_ECHS1			-0.158	-0.086
EDEM1_EDEM2	0.991	-1.133	-1.428	0.552
EDEM2_EDEM3			-0.843	0.439
EDIL3_MFGE8			1.013	0.229
EEF1A1_EEF1A2			0.039	0.912
EEF1B2_EEF1D			0.291	0.248
EEF2_EFTUD2	2.279	4.554	6.802	5.145
EFEMP1_EFEMP2			1.733	0.16
EFNA1_EFNA3			1.016	1.525
EFNA1_EFNA4			-0.617	1.71
EFNA1_EFNA5			-0.779	1.026
EFNA3_EFNA4	0.046	0.432	1.731	1.218
EFNA3_EFNA5	-0.255	1.948	1.714	0.691
EFNA4_EFNA5	0	1.239	-0.433	0.053
EFNB1_EFNB2			0.265	-0.377
EGFL7_EGFL8			1.249	-1.658
EGFR_ERBB2			1.512	0.239
EGFR_ERBB3			0.411	1.052
EGLN1_EGLN2	-0.338	-0.808	-2.212	-0.678
EGLN1_EGLN3			-0.107	-3.882
EGLN2_EGLN3			-0.42	-0.372
EHBP1_EHBP1L1	1.222	1.167	1.282	1.139
EHD1_EHD2			-0.754	-1.232
EHD1_EHD4	0.418	-0.934	0.096	-0.877
EHD2_EHD4			1.563	0.35
EHF_ELF3			-0.031	1.674
EHMT1_EHMT2	0.102	-1.096	0.209	-0.871
EID2_EID2B			-0.125	-1.682
EIF1_EIF1B	-0.833	3.366	-4.059	-1.537
EIF4A1_EIF4A2	-0.824	3.66	-0.741	0.885
EIF4EBP1_EIF4EBP2	-0.299	-2.094	-0.989	-1.412
EIF4EBP1_EIF4EBP3	0.871	-0.872	1.166	0.217
EIF4EBP2_EIF4EBP3	0.034	-1.068	1.065	-0.993
EIF4E_EIF4E2	2.481	0.03	-1.191	0.483
EIF4G1_EIF4G3	1.588	-1.447	1.023	-0.126
EIF5A_EIF5A2	-1.248	-0.119	0.717	1.214
ELF1_ELF2	0.073	0.04	-1.09	0.947
ELF1_ELF4	-0.727	-0.07	-0.897	1.123
ELK1_ELK3			-0.391	0.556
ELK1_ELK4			-0.04	2.241
ELK3_ELK4	-0.155	1.293	-0.467	1.166
ELL_ELL2			3.598	2.225
ELMO2_ELMO3	0.031	1.133	-0.946	1.161
ELOVL1_ELOVL7	-0.22	0.118	-0.701	1.595
EMC8_EMC9	-2.262	-2.208	-1.704	-3.302
EML1_EML2			0.136	-0.263
EML1_EML3			0.378	0.968
EML1_EML4			1.469	0.707
EML2_EML3			-0.756	0.856
EML2_EML4			0.112	0.883
EML3_EML4	1.787	-0.808	0.571	0.834
EMP1_EMP2			0.034	0.528
EMP1_EMP3			-1.443	-0.199
EMP1_PMP22			0.134	-0.969
EMP2_EMP3			-0.728	-0.342
EMP2_PMP22			-1.542	-0.35
EMP3_PMP22			-1.715	-1.359
ENAH_EVL			-0.377	-0.234
ENAH_VASP			0.928	-0.421
ENDOG_EXOG	-0.974	-1.014	1.618	0.893
ENO1_ENO2			-0.659	2.923
ENO1_ENO3	0.017	2.587	0.59	1.69
ENO2_ENO3			0.9	1.05
ENTPD4_ENTPD7	-0.409	0.223	0.18	-0.232
ENTPD5_ENTPD6	1.853	-0.045	0.43	0.22
EOLA1_EOLA2			-0.248	-0.285
EPAS1_HIF1A			0.865	-0.934
EPB41L1_EPB41L2			2.008	0.472
EPB41L4B_EPB41L5	0.63	-0.395	-0.069	-0.048
EPB41_EPB41L1			0.674	2.187
EPB41_EPB41L2			0.357	1.396
EPC1_EPC2	-1.219	-0.98	0.333	0.361
EPCAM_TACSTD2			-0.313	0.795
EPHA1_EPHA2			1.027	-0.278
EPHA1_EPHB2			-0.565	-1.121
EPHA1_EPHB4			-0.224	-0.871
EPHA2_EPHB2			-0.499	-0.493
EPHA2_EPHB4			-0.37	-0.648
EPHB2_EPHB4			0.093	-0.712
EPN1_EPN2	0.337	-0.728	0.632	-1.005
EPS15_EPS15L1	1.764	-0.504	0.486	1.664
EPS8L1_EPS8L2			1.728	0.68
EPS8_EPS8L1			1.792	1.745
EPS8_EPS8L2			0.361	-0.237
ERAP1_ERAP2			0.242	0.714
ERAP1_LNPEP	-0.261	-1.264	1.009	0.374
ERAP1_NPEPPS			1.013	2.164
ERAP2_LNPEP			-0.191	0.434
ERBB2_ERBB3			-0.354	2.839
ERF_ETV3	-0.754	0.306	-0.626	0.285
ERGIC1_ERGIC3	0.493	0.009	-0.608	0.575
ERGIC2_ERGIC3	0.187	-0.076	-0.774	0.783
ERLIN1_ERLIN2	1.359	0.022	1.63	0.339
ESRP1_ESRP2			0.675	1.199
ESYT1_ESYT2	-0.286	1.724	1.295	0.669
ETNK1_ETNK2	1.114	0.022	-2.675	-0.042
ETS1_ETS2			0.275	0.937
ETV1_ETV4			0.225	0.148
ETV1_ETV5			-0.584	1.177
ETV4_ETV5			-0.132	1.21
EVA1A_EVA1B			-0.255	-0.912
EVI5_EVI5L	-0.241	0.412	2.453	1.885
EVL_VASP			-0.194	-0.018
EWSR1_FUS			-0.321	2.623
EWSR1_TAF15	1.211	2.394	-0.104	1.188
EXOC6_EXOC6B	-0.588	-0.186	-1.504	-1.32
EXT1_EXT2			0.752	1.818
EXT2_EXTL3	-0.523	1.347	-0.768	1.306
EZH1_EZH2	0.127	1.909	-0.828	-0.664
EZR_MSN			-1.32	-0.374
EZR_NF2	0.877	-1.352
EZR_RDX			-0.798	-0.94
F11R_JAM3			0.865	1.964
F2R_F2RL1			-0.568	0.853
FADS1_FADS2			-0.363	1.855
FADS1_FADS3			-1.043	0.628
FADS2_FADS3			0.275	-0.286
FAHD2A_FAHD2B	3.046	-0.042	0.964	0.352
FAM102A_FAM102B	0.054	-0.295	0.921	0.382
FAM111A_FAM111B	0.578	-0.442	-0.706	1.263
FAM114A1_FAM114A2			0.935	-0.431
FAM117A_FAM117B			-0.699	-0.556
FAM117A_GLCCI1			0.788	-1.572
FAM117B_GLCCI1	-0.916	-0.48	3.172	-0.84
FAM118A_FAM118B	-0.207	-0.64	0.515	2.039
FAM120A_FAM120C	0.545	-0.001	1.789	1.212
FAM126A_FAM126B	-1.392	-0.653	-1.252	-1.764
FAM13A_FAM13B	1.44	0.533	0.465	1.679
FAM168A_FAM168B			0.133	0.601
FAM200A_FAM200B	-0.189	1.672	-0.113	-0.199
FAM20B_FAM20C			-0.702	0.096
FAM219A_FAM219B	0.607	-0.563	-0.65	0.561
FAM229A_FAM229B			-0.396	-1.458
FAM3A_FAM3C	-0.257	0.85	-0.026	0.314
FAM50A_FAM50B			0.249	-2.632
FAM76A_FAM76B	0.646	-1.661	1.369	-0.501
FAM89A_FAM89B	-0.031	-0.132	0.808	0.645
FAM98A_FAM98B	-1.259	5.387	3.907	2.742
FAM98A_FAM98C			1.135	-1.032
FAR1_FAR2			-0.509	0.145
FARP1_FARP2			2.446	0.315
FBXL2_FBXL20	-0.174	0.079	-0.151	-0.325
FBXO25_FBXO32			0.218	-0.677
FBXO34_FBXO46	0.272	-0.096	1.549	0.352
FBXO44_FBXO6	-0.762	-0.424	-0.125	-1.001
FBXO45_SPSB2			-0.02	-1.217
FCHO1_FCHO2			2.547	3.199
FCHSD1_FCHSD2	-0.442	0.216	0.047	0.395
FEM1A_FEM1C	-0.573	-1.774	0.562	1.199
FERMT1_FERMT2			-1.189	0.704
FERMT1_FERMT3			-0.751	0.418
FERMT2_FERMT3			-0.005	0.885
FEZ1_FEZ2			2.291	0.709
FGFR1OP2_SIKE1	-0.27	0.432	0.432	1.629
FGFR1_FGFR3			-0.657	-1.02
FGFR1_FGFR4			-1.254	-0.744
FGFR3_FGFR4			-0.154	-1.41
FHL2_FHL3			1.018	-1.183
FHOD1_FHOD3			0.414	2.114
FKBP10_FKBP9			-0.005	-0.972
FKBP11_FKBP2			-0.405	1.231
FKBP14_FKBP2			0.133	0.526
FKBP14_FKBP7	0.169	-0.545	-0.24	0.069
FKBP1A_FKBP1B	-1.092	0.252	1.514	0.58
FKBP2_FKBP3			0.416	2.755
FKBP2_FKBP7			0.263	1.729
FKBP4_FKBP5			-1.781	-0.751
FLNA_FLNB	-2.214	-1.78	0.668	-1.261
FLNA_FLNC			0.141	0.693
FLNB_FLNC			1.162	-0.326
FLOT1_FLOT2	0.599	1.34	0.787	0.241
FLYWCH1_FLYWCH2			-0.205	-0.153
FMNL1_FMNL2			1.54	-0.018
FMNL1_FMNL3			0.983	0.406
FMNL2_FMNL3	0.628	0.842	-0.227	0.371
FMR1_FXR1	0.218	0.205	-0.528	0.661
FMR1_FXR2			0.853	1.277
FN3K_FN3KRP	-0.245	1.188	-0.629	0.68
FNBP1L_TRIP10	0.1	-0.643	0.562	-1.221
FNBP1_FNBP1L	-0.44	-0.223	1.142	0.869
FNBP1_TRIP10	-1.026	-0.14	2.585	0.645
FNDC3A_FNDC3B	0.534	2.131	0.717	1.15
FNIP1_FNIP2	0.694	-0.248	0.875	-0.585
FOSB_FOSL1			2.194	0.458
FOSB_FOSL2			-0.318	-0.218
FOSL1_FOSL2			0.1	0.542
FOS_FOSB			0.945	-1.496
FOS_FOSL1			0.858	1.345
FOS_FOSL2			1.648	0.714
FOXJ2_FOXJ3	0.825	-0.305	-0.549	0.361
FOXK1_FOXK2	-2.316	-1.777	-0.384	-2.869
FOXN2_FOXN3	-1.111	-0.733	0.08	-0.932
FOXO3_FOXO4			-0.25	-0.72
FRMD4A_FRMD4B			1.723	1.437
FRS2_FRS3	-0.384	0.084	-0.332	-0.729
FST_FSTL3			-1.422	0.248
FTH1_FTL	-0.201	-0.64	0.067	-0.585
FUBP1_FUBP3	2.377	1.456	1.204	1.306
FUBP1_KHSRP	-2.634	0.015	0.298	0.671
FUBP3_KHSRP			1.644	0.966
FUCA1_FUCA2			0.004	-1.442
FUNDC1_FUNDC2			0.105	0.534
FURIN_PCSK6			-0.013	-0.412
FURIN_PCSK7	0.565	0.749	-0.271	0.385
FUS_TAF15	-0.228	-0.934	-0.099	1.155
FUT10_FUT11	0.221	-1.156	-0.718	-0.098
FXR1_FXR2	0.243	0.78	0.921	0.987
FYN_LYN			0.491	0.048
FYN_SRC			0.548	1.336
FYN_YES1			0.853	0.034
FZD1_FZD2			0.367	-0.083
FZD1_FZD7			-0.321	0.555
FZD2_FZD7			1.241	0.064
G3BP1_G3BP2	-0.735	2.036	-3.348	-2.025
GAB1_GAB2	1.662	0.033	0.444	0.018
GABARAP_GABARAPL1			-0.892	0.142
GABARAP_GABARAPL2	0.412	-0.382
GABPB1_GABPB2			1.183	0.86
GADD45A_GADD45B			-1.52	-0.356
GALK1_GALK2	0.84	2.064	2.171	-0.085
GALNS_STS	0.775	-0.354	-0.901	-0.817
GALNT10_GALNT11	-1.269	-0.852	-0.215	-1.188
GALNT10_GALNT12			-1.13	-0.52
GALNT10_GALNT14			0.456	-0.104
GALNT10_GALNT2	-0.083	-0.72	-1.087	0.226
GALNT10_GALNT4	-2.166	-0.821	-0.788	-0.599
GALNT10_GALNT7	0.574	-0.016	-0.422	0.422
GALNT11_GALNT12			-0.979	0.026
GALNT11_GALNT14			0.705	-1.007
GALNT11_GALNT2	-0.149	0.03	-1.068	-0.404
GALNT11_GALNT4	-1.192	-0.179	-1.654	-0.837
GALNT11_GALNT7	-0.507	0.306	-0.307	-0.066
GALNT12_GALNT14			-0.438	0.774
GALNT12_GALNT2			-0.697	1.599
GALNT12_GALNT4			-0.944	0.571
GALNT14_GALNT2			0.649	1.517
GALNT14_GALNT4			-0.441	-0.407
GALNT14_GALNT7			0.317	-0.504
GALNT18_GALNT2			1.629	0.222
GALNT1_GALNT10	1.068	0.249	0.241	-0.101
GALNT1_GALNT11	0.403	0.28	0.895	-0.331
GALNT1_GALNT12			-0.227	0.422
GALNT1_GALNT14			0.62	-0.404
GALNT1_GALNT18			0.926	-0.212
GALNT1_GALNT2	1.106	-0.64	0.775	1.314
GALNT1_GALNT4	-0.091	0.007	0.399	-0.347
GALNT1_GALNT7	1.808	-0.158	1.042	1.074
GALNT2_GALNT4	-0.691	-0.532	-0.615	0.739
GALNT3_GALNT6			0.561	1.874
GALNT4_GALNT7	-0.544	0.079
GANAB_GANC	-0.264	0.092	1.399	2.391
GATAD2A_GATAD2B	-1.446	-1.7	-0.173	1.126
GBP1_GBP2			0.435	-0.698
GBP1_GBP3			0.484	-1.02
GBP2_GBP3			0.129	-1.928
GCA_SRI	1.656	2.822	0.489	0.271
GCFC2_PAXBP1	2.896	4.322	2.352	3.231
GCNT1_GCNT2			-0.055	-0.153
GDI1_GDI2	-3.365	0.092	-1.363	-2.315
GFM1_GFM2	2.666	1.267	0.241	5.915
GGA1_GGA2	0.53	-1.055	-2.44	3.536
GGA1_GGA3	0.721	1.592	0.493	3.107
GGA2_GGA3			0.741	0.648
GIGYF1_GIGYF2			0.449	1.756
GIT1_GIT2	1.101	1.987	-0.537	0.664
GK_GK5	0.543	-0.349	0.127	0.763
GLA_NAGA	-1.595	0.901	0.22	0.977
GLB1L_GLB1L2			1.197	1.66
GLB1_GLB1L	0.696	0.192	0.818	0.968
GLB1_GLB1L2			1.844	2.209
GLI4_ZFP1			-0.781	0.236
GLI4_ZNF121			-0.633	0.845
GLI4_ZNF140			-0.981	-0.582
GLI4_ZNF146	-0.18	-0.527
GLI4_ZNF286A			-0.069	0.469
GLI4_ZNF3			-0.137	0.853
GLI4_ZNF436	-0.347	-0.279	-0.219	0.348
GLI4_ZNF577	-0.276	-0.542	-0.184	-1.878
GLI4_ZNF623	-1.576	1.188	0.174	0.707
GLI4_ZNF696	-0.679	-0.79	-0.043	0.468
GMEB1_GMEB2	-2.088	-1.942	-3.425	-1.49
GMFB_GMFG			-0.633	1.101
GMPPA_GMPPB	-0.858	2.938	0.762	0.518
GNA11_GNAQ	-1.236	0.324	-0.746	2.78
GNA12_GNA13	0.565	-2.192	-1.645	1.599
GNAI1_GNAI2			1.756	-1.302
GNAI1_GNAI3			0.256	-0.769
GNAI2_GNAI3	0.692	-1.509	-0.25	-2.123
GNB1_GNB2	-0.035	-0.699	1.121	-0.102
GNB1_GNB3	0.289	0.976	0.293	1.801
GNB1_GNB4			-0.688	-0.191
GNB2_GNB3	0.823	0.337	-0.207	2.125
GNB2_GNB4			-0.431	-0.893
GNB3_GNB4			-0.885	0.893
GNG10_GNG12			-1.56	-0.771
GNG10_GNG5	-1.614	-0.3	-1.111	-1.931
GNG12_GNG2			-1.937	-0.415
GNG12_GNG4			-1.003	-1.161
GNG12_GNG5			-2.812	-1.559
GNG2_GNG4			-0.17	-1.667
GNL3_GNL3L	7.469	4.603	6.558	5.071
GNPDA1_GNPDA2	-0.529	0.424	0.839	-0.394
GNS_SULF2			-0.363	2.418
GOLPH3_GOLPH3L	0.295	-0.988	-0.935	1.191
GON4L_YY1AP1			0.167	2.088
GORASP1_GORASP2	0.223	0.497	-0.033	-1.826
GOT1_GOT2	-2.806	-0.101	0.312	0.582
GPATCH2_GPATCH2L	0.887	-0.699	-0.511	-0.569
GPBP1_GPBP1L1	0.727	-0.199	1.601	0.921
GPC1_GPC2			2.098	0.637
GPC1_GPC4			2.683	-1.596
GPC2_GPC4			1.841	-0.691
GPN2_GPN3	6.814	4.34	5.179	5.883
GPR107_GPR108	-0.61	-0.277	-0.186	-0.35
GPR137_GPR137B	0.962	-0.614	0.025	-1.532
GPRC5A_GPRC5B			0.761	-0.413
GPRC5A_GPRC5C			-0.723	-0.674
GPRC5B_GPRC5C			0.931	0.133
GPSM1_GPSM2	1.093	0.167	1.425	1.783
GPX1_GPX2			0.855	-0.909
GPX4_GPX8			1.112	0.407
GRB10_GRB7			1.096	-0.325
GRINA_TMBIM1			0.936	-0.832
GRK5_GRK6	0.223	-0.444	-0.156	0.888
GRPEL1_GRPEL2	2.018	2.587	2.17	1.004
GSK3A_GSK3B			-3.005	-4.602
GSPT1_GSPT2			1.359	-1.315
GSPT1_HBS1L	7.93	4.456
GSR_TXNRD2	0.715	0.409	0.362	0.666
GSTM2_GSTM3			0.366	-0.045
GSTM2_GSTM4			-0.387	-0.898
GSTM3_GSTM4			0.729	0.644
GSTO1_GSTO2			-0.354	-0.372
GTPBP10_MTG2	0.137	0.61	1.399	2.315
GTPBP1_GTPBP2	0.48	-0.578	0.816	0.842
H1-0_H1-2			0.468	0.118
H1-10_H1-2			1.326	1.479
H2AC6_H2AJ			0.55	-0.059
H2AC6_H2AX			-0.281	0.518
H2AJ_H2AX			-0.974	0.226
H2AZ1_H2AZ2			-2.821	-3.423
H2BC11_H2BC4			1.262	0.985
H2BC11_H2BC5			-0.925	0.891
H2BC12_H2BC21			2.359	1.309
H2BC12_H2BC5			0.559	0.007
H2BC21_H2BC5			1.721	0.012
HABP4_SERBP1	-0.396	1.489	1.155	1.114
HAGHL_PNKD			-0.483	-0.171
HAGH_HAGHL	-0.257	-0.846	0.34	-1.532
HAGH_PNKD	1.496	-0.223	0.83	-0.501
HARS1_HARS2			2.467	2.044
HCFC1_HCFC2			-1.276	0.425
HDAC10_HDAC6			-0.133	-0.483
HDAC1_HDAC2	-3.471	-3.404	-4.814	-3.058
HDAC3_HDAC8			2.871	0.29
HDAC4_HDAC5	0.088	1.45	1.736	-0.334
HDAC4_HDAC7	1.635	1.023	1.343	-0.578
HDAC4_HDAC9			1.242	-0.474
HDAC5_HDAC7			1.408	0.456
HDAC5_HDAC9			1.542	0.929
HDAC7_HDAC9			-1.101	-0.715
HDGF_PSIP1			-0.01	-0.775
HDHD2_LHPP	-1.543	-0.852	1.545	-1.115
HEATR5A_HEATR5B	0.233	-0.537	-0.213	-0.31
HELLS_SMARCA5	0.603	0.381
HERC3_HERC4	-0.357	0.538	0.013	1.545
HERC3_HERC6			0.418	0.971
HERC4_HERC6			-0.502	0.741
HERPUD1_HERPUD2	0.324	0.107	-0.801	0.253
HES1_HES4			0.049	-0.023
HEXA_HEXB	0.142	1.386	1.274	0.95
HEXIM1_HEXIM2	-0.814	-1.282	0.616	-0.798
HFE_MR1	0.202	-0.37	-1.501	-0.998
HIGD1A_HIGD2A	0.788	1.234	-0.808	-0.471
HINT1_HINT2			-0.347	-0.412
HIP1_HIP1R	0.308	0.265	-0.158	0.604
HIPK1_HIPK2	-0.949	0.174	0.119	2.842
HIPK1_HIPK3			-0.175	3.471
HIPK2_HIPK3			0.684	2.853
HIVEP2_HIVEP3	1.889	-0.14	-0.412	1.044
HK1_HK2	4.608	0.504	-2.489	-0.547
HLA-A_HLA-B			1.441	-1.823
HLA-A_HLA-C			-0.676	-3.437
HLA-A_HLA-E			-0.514	-1.898
HLA-A_HLA-F			0.074	-2.482
HLA-B_HLA-C			0.616	-2.005
HLA-B_HLA-E			1.519	-1.286
HLA-B_HLA-F			1.543	-0.971
HLA-C_HLA-E			-0.636	-1.218
HLA-C_HLA-F			-0.581	-0.971
HLA-DPA1_HLA-DRA			-0.514	-0.977
HLA-E_HLA-F			0.115	0.334
HMG20A_HMG20B	-0.311	-0.292	0.599	-1.904
HMGB1_HMGB2	-0.779	-1.285	-0.972	-0.886
HMGB1_HMGB3	-0.623	-1.45	0.475	-0.688
HMGB2_HMGB3	-0.378	-0.377	0.247	-0.256
HMGN1_HMGN3			-1.128	-1.371
HMGN2_HMGN4	-1.66	-0.514	-0.822	-0.661
HMOX1_HMOX2			-0.294	-0.159
HNRNPA0_MSI2	0.266	-0.114	-1.393	0.182
HNRNPA1L2_HNRNPA2B1	1.585	-0.094
HNRNPA1L2_HNRNPA3			0.501	2.596
HNRNPA1_HNRNPA1L2			-1.414	1.602
HNRNPA1_HNRNPA2B1	-2.898	-2.679
HNRNPA1_HNRNPA3	-1.529	-1.483	-2.856	-0.818
HNRNPA2B1_HNRNPA3	-1.437	-1.589	-2.816	1.095
HNRNPAB_HNRNPD	-2.532	-0.261	-0.621	-0.959
HNRNPAB_HNRNPDL			-2.04	-0.885
HNRNPC_RALY	-0.617	2.941	1.227	2.358
HNRNPD_HNRNPDL			-0.751	-0.817
HNRNPL_HNRNPLL	2.57	3.118	3.923	0.228
HNRNPM_MYEF2			1.182	0.48
HNRNPR_SYNCRIP	0.838	-1.189	-0.751	0.969
HNRNPUL1_HNRNPUL2	0.017	0.316	-0.201	1.285
HNRNPU_HNRNPUL1	0.958	1.626	0.896	1.244
HNRNPU_HNRNPUL2	2.213	1.845	2.375	1.023
HOMER1_HOMER2			1.338	-0.478
HOMER1_HOMER3			0.409	-0.052
HOMER2_HOMER3			0.246	0.091
HOOK1_HOOK2			0.815	0.442
HOOK1_HOOK3			-1.153	-0.367
HOOK2_HOOK3	-0.168	0.767	1.096	0.333
HOXA10_HOXB9			2.144	-0.701
HOXA10_HOXC10			-0.474	-0.88
HOXA3_HOXB3			-0.779	-0.698
HOXB6_HOXB7			1.867	1.602
HOXB9_HOXC10			1.79	-0.188
HPCAL1_NCS1			-0.294	0.404
HPRT1_PRTFDC1			-0.471	-0.431
HRAS_KRAS	0.177	1.556	1.215	0.598
HRAS_NRAS	0.879	-0.573	-2.137	0.095
HSBP1_HSBP1L1	0.038	-0.965	-0.911	-1.701
HSD17B10_HSD17B8	0.916	0.553	1.658	0.642
HSD17B11_RDH10	0.32	0.685	1.542	0.223
HSD17B12_HSDL1	3.079	-0.632	0.108	1.368
HSF1_HSF2	-1.462	-0.104	0.99	0.282
HSF1_HSF4	-1.662	1.121	0.376	1.533
HSF2_HSF4	-1.067	-0.844	-1.457	-1.25
HSP90AA1_HSP90AB1	-4.547	-4.907	-4.402	-6.255
HSP90B1_TRAP1			-0.788	1.683
HSPA2_HSPA8			-1.459	1.842
HSPA4L_HSPH1	-0.519	0.355	-0.476	0.242
HSPA4_HSPA4L	-0.326	0.004	1.269	1.488
HSPA4_HSPH1	-1.13	-1.648	-0.751	-2.396
HSPA5_HSPA9			6.223	7.009
HSPB1_HSPB8			-1.255	-0.321
HTRA1_HTRA2			-0.267	0.666
HYAL2_HYAL3	0.41	1.804	-0.053	0.018
ICAM1_ICAM3			-1.572	1.061
ID1_ID2			-4.03	-2.047
ID1_ID3			-0.765	-2.507
ID2_ID3			-1.685	-1.39
IDH1_IDH2	0.194	0.515	1.143	-0.532
IDH3A_IDH3B	1.739	0.022	3.149	0.775
IDH3A_IDH3G	0.57	-0.14	0.698	0.552
IDH3B_IDH3G	-2.164	-1.022	-0.52	-2.639
IFFO1_IFFO2			-1.829	-0.325
IFI27L1_IFI27L2			-0.473	-1.51
IFI27L1_IFI6			1.897	2.475
IFI27L2_IFI6			1.794	4.534
IFI27_IFI27L1			-1.335	-2.15
IFI27_IFI27L2			-0.528	-0.283
IFI27_IFI6			1.603	3.877
IFIT1_IFIT2			1.312	-0.955
IFIT1_IFIT3			-1.255	-1.393
IFIT1_IFIT5			-0.704	-1.488
IFIT2_IFIT3			-1.57	-0.791
IFIT2_IFIT5			0.47	-1.045
IFIT3_IFIT5			-0.887	-0.905
IFITM2_IFITM3			-0.259	-1.348
IFRD1_IFRD2	-0.016	-0.096	0.414	0.261
IFT27_RAB30			-0.194	-0.056
IFT27_RAB35			-1.986	1.033
IFT27_RAB7A			0.531	-0.093
IGF1R_INSR	0.661	2.855	-1.012	-0.425
IGF2BP2_IGF2BP3			-0.097	-0.207
IGFBP2_IGFBP4			-0.34	-1.409
IGFBP3_IGFBP4			0.585	-0.698
IGFBP3_IGFBP5			0.811	-0.859
IGFBP4_IGFBP5			-0.083	-1.248
IGFBP5_IGFBP6			-0.621	-1.859
IGFBP7_KAZALD1			-0.808	-0.786
ILF3_STRBP			0.898	2.472
IMPA1_IMPA2	0.676	-0.259	-1.294	-0.55
IMPDH1_IMPDH2			1.961	1.034
ING1_ING2	-0.407	1.283	-0.721	-1.001
ING4_ING5	-1.545	-1.001	-1.248	-2.247
INPP4A_INPP4B			1.331	0.437
INPP5B_OCRL	-0.573	-1.713	-0.339	0.147
INSIG1_INSIG2			-0.337	-1.358
IP6K1_IP6K2	-0.209	-0.596	-2.156	0.345
IPO5_RANBP6	-1.502	0.427	0.463	0.363
IPO7_IPO8	1.085	2.523	-0.916	0.222
IPP_KLHL12			-0.28	1.253
IPP_KLHL18	0.657	-0.743	0.15	1.629
IPP_KLHL2			-0.777	0.277
IPP_KLHL20			0.474	1.785
IPP_KLHL28	0.196	0.406	-0.372	0.117
IQGAP1_IQGAP3	0.676	0.752	-0.252	0.71
IQSEC1_IQSEC2			-0.492	-0.353
IRF1_IRF2	-1.425	0.907	0.952	0.501
IRF2BP1_IRF2BP2	-0.045	-0.937	-0.908	0.858
IRF2BP1_IRF2BPL			-0.034	-0.315
IRF2BP2_IRF2BPL			-1.934	-0.69
IRS1_IRS2	-1.24	0.347	0.126	-1.578
ISG20_ISG20L2			0.802	1.791
ISOC1_ISOC2			0.437	0.325
ITCH_WWP1	-0.234	3.103	1.164	1.409
ITCH_WWP2	0.054	1.543	1.016	1.837
ITGA3_ITGA6			1.14	1.234
ITGA3_ITGA7			1.102	1.037
ITGA5_ITGAV			2.347	-1.92
ITGA6_ITGA7			0.952	0.036
ITGB1_ITGB5			-0.504	-0.725
ITGB1_ITGB8			2.083	-0.658
ITGB5_ITGB8			0.51	-0.02
ITM2B_ITM2C			0.326	-0.128
ITPKB_ITPKC			0.223	-0.117
ITPR1_ITPR2	0.457	-0.725	1.554	1.544
ITPR1_ITPR3			1.83	0.336
ITPR2_ITPR3			0.646	-1.007
ITSN1_ITSN2	0.133	0.272	0.59	-0.132
JAG1_JAG2			1.521	0.755
JAK1_TYK2	-0.191	0.314	-0.379	1.368
JMJD1C_KDM3B			-0.422	-0.294
JMY_WHAMM	1.089	-0.751	0.717	1.101
JOSD1_JOSD2	0.225	-0.272	-1.744	-0.655
JRKL_TIGD2	-0.646	-0.632	0.503	0.088
JUNB_JUND	0.077	1.626	-0.386	0.475
JUN_JUNB			-0.988	-1.626
JUN_JUND			-0.374	1.002
KANK1_KANK2			-0.654	-0.052
KAT2A_KAT2B	-0.303	1.445	1.025	0.683
KAT5_KAT7	-0.64	0.778	1.874	1.728
KAT5_KAT8	2.121	0.919	3.095	1.447
KAT6A_KAT6B	1.54	2.051	1.693	0.045
KAT7_KAT8			2.01	2.985
KATNA1_KATNAL1	0.281	0.515	-1.015	-0.677
KCNG1_KCNS3			-0.525	0.022
KCTD10_KCTD13	1.446	-0.089	1.985	-1.051
KCTD10_TNFAIP1	0.721	1.561	1.413	-0.563
KCTD11_KCTD21	0.009	-0.23	0.632	-0.096
KCTD11_KCTD6	-1.441	0.04	-0.008	-0.998
KCTD13_TNFAIP1	0.331	1.172	1.342	-1.125
KCTD17_KCTD5			0.004	-2.072
KCTD1_KCTD15			0.402	0.18
KCTD21_KCTD6	-0.664	-0.22	-0.233	-1.005
KCTD2_KCTD5	0.665	-0.934	0.621	-1.463
KCTD3_SHKBP1	0.624	-0.235	-1.05	-0.521
KDELR1_KDELR2	-1.797	-1.282	-3.044	-2.544
KDELR1_KDELR3			0.152	0.056
KDELR2_KDELR3			-0.008	-0.704
KDM2A_KDM2B	1.178	1.891	1.109	1.825
KDM3A_KDM3B			-0.387	-1.353
KDM4A_KDM4B	-0.82	-0.166	0.234	0.142
KDM4A_KDM4C	0.007	-0.452	0.141	0.971
KDM4B_KDM4C	-1.369	0.252	1.222	-0.955
KDM5A_KDM5B	0.474	1.378	0.799	0.674
KDM5A_KDM5C	0.343	2.497	0.016	1.796
KDM5B_KDM5C	0.73	1.213	0.371	0.171
KEAP1_KLHL12	3.129	-0.447	1.216	-0.002
KEAP1_KLHL17			1.799	0.466
KEAP1_KLHL18	1.685	-1.006	1.102	-0.591
KEAP1_KLHL2	1.243	-0.282	0.79	-0.693
KEAP1_KLHL20			1.792	0.755
KEAP1_KLHL28	0.507	0.056	1.945	-0.82
KEAP1_KLHL5			2.152	-0.432
KHDRBS1_KHDRBS3			-0.38	-0.69
KIAA0895_KIAA0895L	-0.446	0.149
KIF13A_KIF13B			0.143	-0.178
KIF18A_KIF18B	0.131	2.593	0.465	2.066
KIF1B_KIF1C			-0.132	0.19
KIF2A_KIF2C	0.094	1.85	0.11	-2.334
KIF3A_KIF3B			0.997	1.272
KIF3B_KIF3C	-0.43	0.007	0.084	-0.271
KLC1_KLC2	-0.976	-0.939	-0.878	0.69
KLC1_KLC4	0.291	-0.333	-0.396	-0.044
KLC2_KLC4	1.085	-0.388	0.265	1.434
KLF10_KLF11	-0.182	0.167	0.352	-0.405
KLF13_KLF16	-0.328	2.043	-0.036	-0.869
KLF13_KLF9	-0.706	0.981	-1.334	-0.488
KLF16_KLF9			1.328	-0.774
KLF6_KLF7	-0.052	1.368	-0.361	-1.505
KLHL12_KLHL17	-0.561	-0.844	0.745	1.855
KLHL12_KLHL18	0.056	-1.702	0.437	0.91
KLHL12_KLHL2	-0.621	-1.267	0.399	0.831
KLHL12_KLHL20	0.47	0.6	0.247	1.909
KLHL12_KLHL24			1.041	-0.393
KLHL12_KLHL28	0.462	0.52	1.803	0.269
KLHL12_KLHL5			0.216	-0.38
KLHL12_KLHL8	-0.087	0.535	0.254	0.51
KLHL15_KLHL9			1.102	0.514
KLHL17_KLHL18	0.225	-0.795	0.449	0.98
KLHL17_KLHL2	-0.606	-1.029	-0.527	0.736
KLHL17_KLHL20	-0.964	0.187	0.39	1.972
KLHL17_KLHL28			0.688	0.582
KLHL17_KLHL5			0.846	1.015
KLHL17_KLHL8			0.536	0.168
KLHL18_KLHL2			-0.04	0.566
KLHL18_KLHL20	0.119	0.012	0.773	1.19
KLHL18_KLHL28	0.063	0.321	0.825	0.153
KLHL18_KLHL5			1.103	0.244
KLHL18_KLHL8	1.02	-0.31	0.533	0.333
KLHL20_KLHL24			0.43	0.671
KLHL20_KLHL28	0.254	2.42	0.748	1.406
KLHL20_KLHL5			0.449	0.747
KLHL20_KLHL8	0.551	1.953	0.665	0.893
KLHL21_KLHL24	1.419	-1.589	0.077	-1.066
KLHL22_KLHL36	1.635	1.721	-0.196	0.915
KLHL22_KLHL9	0.811	-0.65	-1.344	0.869
KLHL26_KLHL36	0.887	0.324	-0.088	0.104
KLHL26_KLHL9	-1.664	-0.728	0.194	-1.172
KLHL28_KLHL5			0.566	-1.41
KLHL2_KLHL20	0.071	1.631	1.044	1.426
KLHL2_KLHL24			0.461	-0.218
KLHL2_KLHL28			-0.313	-0.418
KLHL2_KLHL5			0.98	0.26
KLHL2_KLHL8			-0.045	-0.182
KLHL36_KLHL9	0.181	-0.411	-0.427	-0.05
KLHL5_KLHL8			0.345	-1.155
KMT2C_KMT2D	1.155	2.059	2.61	1.526
KPNA1_KPNA5	0.482	-0.21	-0.254	0.814
KPNA1_KPNA6	-1.267	-1.365	-1.014	0.409
KPNA3_KPNA4	-0.864	-2.148	-2.099	-1.99
KPNA5_KPNA6	0.96	0.004	1.775	0.788
KRAS_NRAS	-2.727	1.381	-1.198	-1.08
KRT10_KRT15			-0.337	0.28
KRT10_KRT17			-0.154	-0.278
KRT10_KRT18			-0.506	0.307
KRT10_KRT19			-0.593	-0.796
KRT15_KRT17			-0.881	-1.091
KRT15_KRT18			-0.584	-0.313
KRT15_KRT19			-0.775	0.306
KRT17_KRT18			0.049	-0.144
KRT17_KRT19			0.94	-0.434
KRT7_KRT8			-1.438	-0.504
KRT7_KRT80			-1.562	1.591
KRT7_KRT81			-0.356	1.685
KRT80_KRT81			-0.49	2.593
KRT8_KRT80			-1.033	0.856
KRT8_KRT81			-0.29	1.461
KRTCAP3_TMEM54			-1.254	-0.364
L3MBTL1_L3MBTL3	-0.068	-1.279	1.352	0.729
L3MBTL2_MBTD1	-0.716	2.549	1.423	1.215
LAMA3_LAMA5			1.322	0.839
LAMB1_LAMB2			0.488	0.809
LAMC1_LAMC2			0.091	2.469
LAMP1_LAMP2	-0.039	-0.251	-1.092	0.264
LANCL1_LANCL2	0.144	-0.282	1.277	0.166
LAPTM4A_LAPTM4B			0.889	0.401
LARP1_LARP1B	-0.01	4.059	0.865	0.212
LARP4_LARP4B	-0.926	0.247	1.032	-0.201
LATS1_LATS2	0.59	0.339	-0.751	-2.702
LBR_TM7SF2			0.03	2.791
LCAT_PLA2G15	1.38	-0.79	-1.224	0.387
LCP1_PLS1			0.966	1.217
LCP1_PLS3			0.7	0.939
LDHA_LDHB			-2.473	-4.321
LDLR_LRP8	-0.926	-0.228	1.695	2.404
LDLR_VLDLR			0.254	2.445
LEF1_TCF7			-0.142	1.312
LEF1_TCF7L2			1.079	2.417
LEPROT_LEPROTL1	-0.762	0.051	0.1	-0.136
LETM1_LETM2			-0.495	0.501
LFNG_MFNG			0.428	-2.363
LFNG_RFNG			-1.087	-2.267
LGALS8_LGALS9			-0.667	0.91
LIMD1_WTIP			-0.49	-0.182
LIMK1_LIMK2	-0.525	-0.194	0.862	1.461
LIN7B_LIN7C	-0.444	0.87	0.314	-0.001
LLGL1_LLGL2			3.199	0.348
LMAN2_LMAN2L	-0.486	-1.151	0.357	-0.623
LMBR1_LMBR1L	0.457	-0.238	-0.436	-1.718
LMCD1_TES			-1.702	0.21
LMNA_LMNB1			0.263	-0.193
LMNA_LMNB2			-0.147	-2.702
LMNB1_LMNB2	-0.093	-0.024	-0.556	0.185
LONP1_LONP2	-1.387	0.058	2.98	2.017
LOX_LOXL1			0.585	-1.209
LPAR1_LPAR2			1.175	0.541
LPCAT1_LPCAT2			-0.902	-0.782
LPCAT1_LPCAT4	-0.856	-0.212	-0.789	1.466
LPCAT2_LPCAT4			-0.187	1.906
LPIN1_LPIN2	-0.878	-0.349	0.755	-1.14
LPIN1_LPIN3			0.604	0.399
LPIN2_LPIN3			0.599	0.401
LPXN_PXN			-0.309	1.323
LPXN_TGFB1I1			0.902	1.842
LRCH1_LRCH3	0.086	-0.019	-0.349	-0.756
LRCH1_LRCH4	0.368	-0.096	1.025	-1.093
LRCH3_LRCH4	1.004	-0.14	2.133	-1.836
LRFN3_LRFN4	-0.135	-0.132	-0.716	-2.324
LRIG1_LRIG2			-0.761	0.15
LRIG1_LRIG3			0.072	1.306
LRIG2_LRIG3	0.507	-0.078	-0.654	0.585
LRP10_LRP12			-0.815	1.515
LRP10_LRP3			0.738	2.536
LRP12_LRP3			-0.471	2.355
LRP5_LRP6	-1.406	-0.266	-0.405	-1.761
LRP8_VLDLR			-0.198	-0.098
LRRC1_SCRIB			0.475	-1.294
LRRC37A2_LRRC37B			1.869	1.107
LRRC8A_LRRC8B	-0.756	0.017	1.329	-0.147
LRRC8A_LRRC8D	0.225	0.29	1.523	-0.313
LRRC8B_LRRC8D			2.13	-0.156
LRRFIP1_LRRFIP2	-1.149	-0.612	0.254	1.498
LSM14A_LSM14B	0.599	0.579	0.058	1.245
LSM4_SNRPD1	9.048	5.129	6.677	7.248
LSM6_SNRPF	3.999	7.359	5.073	5.839
LSM7_SNRPG			2.712	5.253
LTA4H_RNPEP	0.339	0.378	0.268	1.528
LTBP1_LTBP2			-0.864	0.266
LTBP1_LTBP3			-0.158	1.601
LTBP1_LTBP4			-0.629	-0.129
LTBP2_LTBP3			-0.704	0.048
LTBP2_LTBP4			-1.001	-0.834
LTBP3_LTBP4	1.905	-0.73	0.609	0.533
LUC7L_LUC7L3	3.725	3.673	1.175	-1.159
LYN_YES1			0.209	-0.307
LYPLA1_LYPLA2	0.457	-0.702	0.293	-0.518
LYSMD1_LYSMD2	-1.088	-0.034	1.201	-0.775
LYSMD3_LYSMD4	-0.185	-0.864	0.34	-0.678
LZTS2_LZTS3	0.744	0.138	0.684	0.106
MACROH2A1_MACROH2A2			0.1	-0.656
MAFF_MAFG			-0.709	-0.572
MAFF_MAFK			0.241	-0.972
MAFG_MAFK	-1.043	-0.712	-0.414	-1.366
MAGEA3_MAGEA6			-1.109	-2.194
MAGED1_MAGED2			-1.221	-1.582
MAGED2_MAGEF1			-0.669	-2.045
MAGI1_MAGI3	0.495	0.427	-0.073	0.772
MAGOH_MAGOHB	-1.406	3.01	-3.978	-2.929
MAGT1_TUSC3			-3.284	-1.248
MAL2_MALL			-3.559	-1.894
MAN1A1_MAN1A2			-0.347	0.45
MAN1A2_MAN1B1	-0.438	-0.986
MAN2A1_MAN2A2	0.36	0.136	-0.502	-0.286
MANEA_MANEAL	-0.521	-1.06	0.735	0.787
MAP1LC3A_MAP1LC3B			-0.391	0.034
MAP2K1_MAP2K2	-1.593	-1.279	-2.435	1.075
MAP2K4_MAP2K5			-0.641	-0.31
MAP2K4_MAP2K7	-0.868	-0.158	-0.577	-1.399
MAP3K10_MAP3K11	-0.133	0.046	2.051	0.944
MAP3K10_MAP3K9	-0.504	0.948	0.253	0.525
MAP3K11_MAP3K9			1.317	1.053
MAP3K12_MAP3K13	0.034	-0.65	0.995	0.445
MAP3K2_MAP3K3	0.823	0.78	1.514	1.433
MAP3K5_MAP3K6	-0.068	0.649	0.028	-0.264
MAP4K2_MAP4K3			-0.281	0.845
MAP4K2_MAP4K5			-0.33	-0.196
MAP4K3_MAP4K5	0.252	0.961	-0.647	0.285
MAP4K4_MINK1	1.556	0.966	-1.259	-0.763
MAP4K4_TNIK			1.756	0.422
MAP7_MAP7D1			-1.342	-1.09
MAPK11_MAPK12			-1.255	-1.542
MAPK11_MAPK13			-0.485	-0.926
MAPK11_MAPK14	-1.001	-0.119	0.63	0.252
MAPK12_MAPK13			-1.055	-1.22
MAPK12_MAPK14			-0.574	-0.905
MAPK13_MAPK14			-0.927	-0.92
MAPK1_MAPK3	2.502	-3.703	-4.454	-0.017
MAPK8IP3_SPAG9	-1.038	0.569	0.341	0.893
MAPK8_MAPK9	0.921	-0.826	0.698	-1.072
MAPKAPK2_MAPKAPK3	0.177	0.376	0.287	-0.559
MAPKBP1_WDR62	0.827	-0.594	0.526	2.263
MAPRE1_MAPRE2			0.249	-0.337
MAPRE1_MAPRE3	1.236	-1.032	0.093	1.452
MAPRE2_MAPRE3			1.185	0.966
MARCHF2_MARCHF3			-0.247	1.663
MARK2_MARK3	-0.98	0.7	-1.581	-3.247
MARK2_MARK4			0.397	2.596
MARK3_MARK4	0.324	1.017	0.641	0.572
MAZ_VEZF1	1.045	2.886	0.877	1.031
MBD2_MBD3			1.19	-0.52
MBNL1_MBNL2	0.725	-0.305	1.058	-0.398
MBOAT1_MBOAT2	-0.172	-0.282	-1.17	-0.937
MCCC1_PCCA	-0.731	-0.127	-1.085	0.091
MCCC2_PCCB	-0.86	0.481	0.541	0.514
MCM2_MCM5	3.385	1.077	5.504	3.299
MCTP1_MCTP2			-0.194	0.866
MDFI_MDFIC			-0.107	0.077
MDM2_MDM4	-0.606	5.99	5.69	3.685
ME1_ME2			-0.955	0.385
ME1_ME3			-0.16	0.098
ME2_ME3			-1.221	0.65
MED13_MED13L	-1.61	-0.578	1.279	-1.074
MED25_PTOV1			0.334	0.841
MEF2A_MEF2C			-1.014	-0.739
MEF2A_MEF2D	-1.583	-1.377	-1.556	-1.244
MEF2C_MEF2D			0.493	-0.129
MEIS1_MEIS2			0.159	0.01
MEIS1_MEIS3			1.608	0.582
MEIS1_PKNOX1	2.298	1.502
MEIS2_MEIS3			1.392	1.188
METAP1_METAP1D	0.912	2.525	-1.549	0.517
METRN_METRNL			2.305	-0.042
METTL21A_VCPKMT	-0.637	0.559	-0.008	-1.209
METTL2A_METTL2B	-0.023	-0.849	1.009	1.066
METTL6_METTL8			-0.572	-0.786
MET_MST1R			1.641	1.471
MEX3A_MEX3C			0.421	1.069
MEX3A_MEX3D			1.129	-0.186
MEX3C_MEX3D	-0.824	-0.122	0.394	-0.107
MFN1_MFN2	-0.708	0.285	0.421	0.272
MFNG_RFNG			-0.452	-1.383
MGAT4A_MGAT4B			-0.454	0.239
MGRN1_RNF157			0.105	1.553
MGST1_PTGES			5.075	6.985
MGST2_MGST3			0.792	0.398
MIB1_MIB2	0.472	0.386	0.682	0.018
MICAL1_MICAL3			0.695	-0.299
MICALL1_MICALL2			0.404	0.204
MICA_MICB			-2.111	-1.178
MIEF1_MIEF2	0.245	-1.264	-0.307	-0.642
MIER1_MIER2	0.692	-0.792	-0.537	-1.01
MIER1_MIER3	0.642	-1.058	0.828	-0.334
MIER2_MIER3	-1.173	-1.795	0.992	0.463
MINK1_TNIK			-0.539	0.207
MITF_TFE3			-0.088	-1.177
MITF_TFEB			0.618	-1.686
MKNK1_MKNK2	1.299	-0.047	1.249	0.38
MKRN1_MKRN2	0.48	0.04	0.766	-0.531
MLF1_MLF2			0.214	-0.493
MLLT1_MLLT3	0.023	0.007	0.561	1.733
MMP14_MMP15			-1.026	1.348
MMP1_MMP14			-0.281	-1.142
MMP1_MMP17			-1.76	-0.956
MMP1_MMP2			0.244	-0.794
MOAP1_PNMA1	-1.838	-0.733	0.11	-0.79
MOB1A_MOB1B	1.029	1.394	-0.42	-0.337
MOB3A_MOB3C	0.104	-0.22	0.421	-1.69
MON1A_MON1B	-0.355	-0.388	-0.626	0.777
MORC3_MORC4	0.152	-0.094	1.695	-0.407
MORF4L1_MORF4L2	0.715	0.303	0.002	1.62
MPST_TST	-1.458	0.216	0.086	-0.469
MRAS_RIT1			0.975	-1.269
MRAS_RRAS			1.768	-0.152
MRAS_RRAS2			0.882	-0.375
MRFAP1_MRFAP1L1	-2.119	-1.104	-1.24	-2.607
MRPS12_RPS23	2.35	1.19	2.38	1.888
MSN_RDX			-0.186	-1.091
MSRB2_MSRB3			0.867	0.322
MT1F_MT1X			0.06	-0.369
MT1F_MT2A			2.201	1.229
MT1X_MT2A			2.479	0.78
MTA1_MTA2	-1.953	0.329	-0.424	-0.34
MTA1_MTA3			1.336	1.401
MTA2_MTA3	-0.494	0.45	-0.274	0.372
MTARC1_MTARC2			-1.052	0.228
MTCH1_MTCH2			-1.092	0.831
MTF2_PHF1	-0.118	0.579	-1.457	-0.702
MTF2_PHF19	-0.108	-0.656	0.955	-0.686
MTHFD1_MTHFD1L	3.812	0.682	3.744	0.412
MTHFD2_MTHFD2L	2.115	0.87	0.701	-0.069
MTM1_MTMR1			0.46	-0.409
MTM1_MTMR2	-1.242	-0.137	-0.535	0.625
MTMR10_MTMR12	1.079	0.339	1.561	0.75
MTMR1_MTMR2	-1.049	-0.107	0.679	0.393
MTMR3_MTMR4	2.851	0.025	0.096	0.768
MTMR6_MTMR9	0.167	0.858	1.095	0.656
MTRF1_MTRF1L	0.638	0.107	0.736	0.383
MTRR_POR	0.703	0.064	0.15	0.555
MTSS1_MTSS2			0.5	1.737
MTX1_MTX3			0.908	-0.039
MXD1_MXD3	0.835	-0.377	0.806	-0.228
MXD1_MXD4	1.122	-0.086	0.651	-0.972
MXD1_MXI1			-0.346	-0.393
MXD3_MXD4	0.655	-0.908	1.07	-1.336
MXD3_MXI1			-0.354	-0.383
MXD4_MXI1			-0.518	-1.255
MYBL1_MYBL2	2.354	0.984	-1.929	-1.32
MYB_MYBL1			-0.587	-0.423
MYB_MYBL2			1.576	0.374
MYH10_MYH14			2.488	0.898
MYH10_MYH9			3.18	-1.166
MYH14_MYH9			4.081	1.539
MYL12A_MYL12B	-3.222	-5.115	-3.739	-3.364
MYL12A_MYL9			-0.111	-0.885
MYL12B_MYL9			-0.499	-1.62
MYL6_MYL6B			-0.674	1.804
MYO1B_MYO1C			1.554	0.998
MYO1B_MYO1D			1.743	0.934
MYO1B_MYO1E			0.825	0.631
MYO1C_MYO1D			2.444	1.452
MYO1C_MYO1E			0.225	1.152
MYO1D_MYO1E			1.342	0.847
MYO5A_MYO5B			0.265	0.199
MYO9A_MYO9B	-1.053	-0.362	-0.873	-1.358
MZF1_ZNF436			0.341	0.81
MZF1_ZNF623			1.669	1.347
MZT2A_MZT2B	2.614	-0.846	0.388	0.977
NAA15_NAA16	1.866	-0.001	2.638	2.572
NAB1_NAB2	0.007	0.52	-0.525	-1.394
NABP1_NABP2			-3.583	-4.748
NACC1_NACC2	0.065	-0.076	-0.361	-0.882
NAP1L1_NAP1L4	0.804	-1.251	-0.944	-0.561
NAPA_NAPB	0.368	0.522	2.678	0.183
NAV1_NAV2			0.03	-0.829
NBEAL1_NBEAL2	-0.17	-0.107	1.328	-0.193
NBPF1_NBPF3			2.145	3.106
NCK1_NCK2	-0.249	-2.339	0.957	0.028
NCOA1_NCOA2	-1.161	0.69	0.185	0.01
NCOA1_NCOA3	-0.984	0.133	-0.838	0.039
NCOA2_NCOA3	-1.782	-0.983	0.486	0.833
NCOA7_OXR1	-1.149	0.651	-1.415	-2.188
NCOR1_NCOR2	-0.818	0.048	1.239	0.048
NDE1_NDEL1	0.754	0.44	0.661	-0.113
NDFIP1_NDFIP2			0.362	-0.496
NDRG1_NDRG2			1.643	-0.213
NDRG1_NDRG3			-0.979	-1.264
NDRG1_NDRG4			-0.405	-0.529
NDRG2_NDRG3			-0.754	-0.09
NDRG2_NDRG4			0.167	-0.399
NDRG3_NDRG4			-0.575	0.236
NDST1_NDST2	1.13	0.396	0.505	0.323
NECAP1_NECAP2	0.106	-0.645	-2.031	-0.845
NEDD4_NEDD4L	1.328	1.17	0.404	1.001
NEDD8_RPS27A			3.144	6.414
NEDD8_UBA52			1.288	3.867
NEDD8_UBC			-1.043	3.09
NEK6_NEK7			-0.758	0.387
NEK8_NEK9			2.06	1.015
NFATC3_NFATC4			0.223	0.853
NFE2L1_NFE2L3	0.088	-0.586	-0.883	0.001
NFIB_NFIC			0.129	0.077
NFIB_NFIX			-0.779	0.185
NFIC_NFIX			0.689	-0.29
NFKB1_NFKB2	-0.369	-1.682	-1.607	-0.799
NFS1_SCLY	1.953	3.474	2.484	1.102
NIBAN1_NIBAN2			0.747	3.318
NID1_NID2			0.343	0.401
NIPA1_NIPA2	-0.234	-1.14	0.404	0.634
NIPAL2_NIPAL3	0.781	-0.192	0.606	0.885
NIT1_NIT2	-0.38	-0.302	-1.245	1.888
NKIRAS1_NKIRAS2	1.133	0.236	0.827	0.687
NKTR_PPIG			-0.069	2.08
NLN_THOP1	1.826	-1.184	0.724	-0.01
NME1_NME3	-1.543	0.669	0.435	-0.013
NME1_NME4			0.689	-2.799
NME3_NME4			0.254	-1.866
NMT1_NMT2	-0.164	-1.112	-0.834	-0.501
NONO_PSPC1	-2.304	-1.398	-0.422	-1.788
NONO_SFPQ			0.272	0.783
NOP56_NOP58	4.089	8.06	8.691	7.255
NOTCH1_NOTCH2	0.892	-0.313	0.096	-0.55
NOTCH1_NOTCH3			1.065	-0.62
NOTCH2_NOTCH3			0.799	0.25
NPIPA1_NPIPA7	6.374	4.575	4.064	5.653
NQO1_NQO2			-0.026	-1.186
NR1D1_NR1D2	1.255	0.04	0.827	0.037
NR1H2_NR1H3	-0.197	1.09	0.04	0.544
NR2C1_NR2C2	0.838	0.881	-0.118	-0.928
NR2F1_NR2F2			1.401	2.193
NRBP1_NRBP2	0.931	0.927	1.216	1.644
NRP1_NRP2			-0.114	1.544
NSFL1C_UBXN2B	-0.178	-0.591	-0.581	-0.793
NSUN3_NSUN4	2.645	0.873	0.355	3.101
NT5C3A_NT5C3B	-0.922	2.139	1.747	0.199
NT5DC2_NT5DC3	-1.005	0.084	-1.007	0.302
NUAK1_NUAK2	0.098	0.507	-1.532	0.207
NUBP1_NUBP2	5.074	2.629	1.698	3.841
NUBP1_NUBPL			1.556	3.096
NUBP2_NUBPL			0.813	1.542
NUCB1_NUCB2	-0.488	0.791	0.421	-0.188
NUCKS1_RAD51AP1	0.505	0.986	-2.113	-0.036
NUDT16_NUDT16L1	-2.183	-0.898	-0.558	-1.074
NUDT3_NUDT4	-0.423	0.058	-0.067	2.279
NUMB_NUMBL	0.63	0.1	0.009	1.679
NUP62_NUP62CL			1.089	0.117
NVL_VCP	9.249	5.503	4.866	7.69
NXT1_NXT2	-6.708	-5.474	-7.309	-3.102
OAS1_OAS3			-0.497	1.682
OAZ1_OAZ2	0.424	-0.452	-0.497	-1.104
ORAI2_ORAI3	0.763	-0.849	-1.068	1.62
ORMDL1_ORMDL2	-0.876	-0.952	2.427	-1.077
ORMDL1_ORMDL3	-0.392	0.481	1.263	-1.245
ORMDL2_ORMDL3	0.05	-0.576	0.788	-0.258
OSBPL10_OSBPL11			-1.419	0.402
OSBPL10_OSBPL9			0.519	0.472
OSBPL11_OSBPL9	-0.224	0.574	-0.473	0.829
OSBPL1A_OSBPL2			0.827	0.036
OSBPL3_OSBPL7	0.1	0.525	0.406	-0.863
OSBPL5_OSBPL8	-0.446	0.156	0.881	-0.064
OSBP_OSBP2	0.235	-1.349	-1.142	-1.55
OSGIN1_OSGIN2			0.406	-1.013
OXSR1_STK39	1.365	-2.153	-4.265	-2.751
P2RX4_P2RX5			-0.156	1.068
P4HA1_P4HA2			1.561	1.482
P4HB_PDIA3	0.937	0.649	1.171	1.171
PABPC1L_PABPC4			-0.709	-0.223
PABPC1_PABPC1L	1.116	2.247	1.312	3.123
PABPC1_PABPC4	-0.66	3.742	-0.621	0.644
PACS1_PACS2	0.187	0.528	-1.116	-0.717
PACSIN2_PACSIN3	-0.477	-0.756	-0.247	-0.704
PAFAH1B2_PAFAH1B3	0.154	-0.094	-1.327	-0.769
PAK1_PAK2	-1.271	-0.957	-0.873	-3.412
PANK1_PANK2	-1.576	0.883	0.075	1.307
PANK1_PANK3			-1.005	2.837
PANK2_PANK3			0.769	0.353
PAPOLA_PAPOLG	-5.333	-0.467	-1.513	-3.567
PAPSS1_PAPSS2			1.937	0.074
PARP1_PARP2			-0.146	-2.056
PARP2_PARP3	0.125	0.115	0.06	0.344
PARP6_PARP8			1.839	3.039
PARVA_PARVB			-1.497	-3.542
PBX1_PBX2			0.12	1.466
PBX1_PBX3			-0.382	-0.05
PBX2_PBX3	-1.955	-4.058	-0.523	-0.572
PBX2_PBX4			0.138	-0.091
PBX3_PBX4			0.78	-0.378
PCBD1_PCBD2			-0.382	-0.726
PCBP1_PCBP2	2.333	1.943	2.25	3.318
PCGF1_PCGF3	-1.412	0.198	-0.754	1.269
PCGF1_PCGF6	-1.19	0.589	-0.426	-0.517
PCGF3_PCGF5	-1.065	-1.486	-0.786	-1.061
PCMTD1_PCMTD2	2.128	-0.418	0.387	0.755
PCOLCE_PCOLCE2			0.698	0.161
PCSK6_PCSK7			0.317	1.714
PCYOX1_PCYOX1L	-0.835	2.306	-0.154	0.882
PC_PCCA			-0.438	2.266
PDCD6_PEF1			0.573	0.072
PDE4A_PDE4D	1.322	0.357	1.625	1.188
PDIA3_PDIA4	1.311	2.074	1.06	1.434
PDIK1L_STK35			1.465	0.083
PDK1_PDK2	2.485	1.139	2.304	1.19
PDK1_PDK3	0.356	-1.491	1.015	-0.656
PDK2_PDK3	-0.577	-1.754	1.288	-0.172
PDLIM1_PDLIM4			-0.443	-0.212
PDLIM5_PDLIM7			0.461	-0.326
PDP1_PDP2	0.071	1.007	0.66	-0.634
PDS5A_PDS5B	-7.184	-3.899	-4.729	-4.182
PDXP_PGP	0.366	0.535	1.166	-1.026
PELI1_PELI3	0.696	-0.612	0.604	1.821
PER1_PER3	-0.047	-0.625	-1.365	0.507
PEX11A_PEX11B	1.012	-1.841	0.046	0.415
PFKFB2_PFKFB3	0.15	2.693	2.796	1.012
PFKFB2_PFKFB4	-0.87	1.224	-0.334	1.491
PFKFB3_PFKFB4	-0.299	0.726	0.14	0.171
PFKL_PFKM	-0.33	-0.952	-0.043	0.92
PFKL_PFKP	-0.642	-0.931	0.811	-0.036
PFKM_PFKP	0.256	0.102	0.441	-0.015
PFN1_PFN2			-5.195	-4.778
PGAP6_TMEM8B			0.606	-1.421
PGRMC1_PGRMC2	1.241	-1.8	-1.337	-0.078
PHACTR2_PHACTR4	0.065	0.144	1.881	0.504
PHB_PHB2	7.645	4.286
PHC1_PHC2	-0.467	0.51	-0.382	-0.093
PHC1_PHC3	-0.074	1.329	-0.556	-0.626
PHC2_PHC3	1.153	2.43	-0.389	-0.175
PHF13_PHF23	-0.224	0.154	-1.499	-0.41
PHF1_PHF19	0.638	-1.042	1.639	-0.802
PHF20_PHF20L1	-0.712	1.293	2.013	0.661
PHF2_PHF8	0.518	-0.746	2.044	0.464
PHKA1_PHKA2	-0.725	-0.217	1.067	0.828
PHLDA1_PHLDA3			-0.332	0.783
PHLDA2_PHLDA3			0.783	-0.217
PHLDB1_PHLDB2			1.317	0.99
PHLPP1_PHLPP2			0.258	-0.098
PHTF1_PHTF2	0.557	2.177	-0.688	1.828
PI4K2A_PI4K2B	-0.012	0.999	-0.06	1.552
PIAS1_PIAS2	-0.671	1.131	-0.801	0.293
PIAS1_PIAS3	0.559	-0.089	-0.852	1.233
PIAS1_PIAS4			0.444	0.314
PIAS2_PIAS3	0.767	0.986	-2.539	1.117
PIAS2_PIAS4			-1.443	-0.147
PIAS3_PIAS4			-1.014	0.144
PIK3C2A_PIK3C2B	0.482	-1.081	2.025	1.279
PIK3CA_PIK3CB	0.744	-1.29	0.166	0.763
PIK3CA_PIK3CD			-1.099	-0.774
PIK3CB_PIK3CD			1.008	0.688
PIK3R1_PIK3R2	0.927	-0.179	0.079	1.161
PIK3R1_PIK3R3			1.408	1.353
PIK3R2_PIK3R3			-1.088	-0.215
PIM1_PIM2			-0.394	-0.377
PIM1_PIM3	-0.606	-1.228	0.454	-2.351
PIM2_PIM3			1.183	-0.84
PIP4K2A_PIP4K2C	-0.725	0.682	-0.219	0.223
PIP5K1A_PIP5K1C	1.251	1.2	-0.808	1.742
PITPNA_PITPNB	-4.398	-2.048	-2.525	-4.104
PITPNM1_PITPNM2	-0.471	-0.908	-1.148	-0.613
PJA1_PJA2	0.781	0.342	-0.859	-0.431
PKN1_PKN2	-0.114	0.247	-2.101	0.566
PKN1_PKN3	1.282	1.185	-1.118	1.026
PKN2_PKN3	-0.05	1.425	-0.144	-0.078
PLAAT3_PLAAT4			-0.984	-0.818
PLAGL1_PLAGL2			-0.04	-0.275
PLBD1_PLBD2			-0.782	-0.158
PLCB3_PLCB4			0.839	0.333
PLCD1_PLCD3			0.655	-0.723
PLCG1_PLCG2			-0.353	0.926
PLD1_PLD2	-0.367	0.296	2.803	0.799
PLEKHA1_PLEKHA2	-0.097	0.373	1.764	0.45
PLEKHA3_PLEKHA8			-0.457	0.339
PLEKHA5_PLEKHA7			1.081	1.51
PLEKHB1_PLEKHB2			0.199	-0.675
PLEKHF1_PLEKHF2	0.871	-0.813	-0.234	-0.317
PLIN2_PLIN3			-0.382	-0.858
PLK1_PLK2			2.135	-0.183
PLK1_PLK3	1.43	0.948	1.618	-0.323
PLK2_PLK3			0.338	-0.078
PLOD1_PLOD2			-0.12	2.542
PLOD1_PLOD3	-0.446	-0.194	1.571	1.496
PLOD2_PLOD3			0.46	0.364
PLS1_PLS3			0.206	0.169
PLXNA1_PLXNA3	-0.631	-1.805	1.422	-0.377
PLXNB1_PLXNB2			-0.384	-0.707
PLXNB1_PLXNB3			0.942	-0.18
PLXNB1_PLXND1			0.103	-0.31
PLXNB2_PLXNB3			0.569	-1.645
PLXNB2_PLXND1			-0.318	-0.517
PLXNB3_PLXND1			0.296	-1.596
PMM1_PMM2	-0.411	-1.047	-2.823	-1.553
PMPCB_UQCRC1	7.633	3.423	3.563	5.712
POC1A_POC1B	-3.309	-3.012	-2.289	-0.518
POGLUT2_POGLUT3			-1.616	0.064
POLR1C_POLR2C	6.482	1.809	4.16	5.045
POLR2A_POLR3A			6.37	4.815
POLR2B_POLR3B	4.305	5.328	4.888	5.448
POLR2J2_POLR2J3			-0.415	0.144
POLR2J_POLR2J2			-2.588	0.147
POLR2J_POLR2J3	6.26	2.776	2.897	5.853
POMT1_POMT2	0.507	0.082	2.813	3.198
POMZP3_ZP3			0.327	2.066
PPA1_PPA2	0.156	5.098	1.176	6.169
PPARA_PPARD	0.408	-1.354	0.282	-0.717
PPARA_PPARG			0.653	-1.088
PPARD_PPARG			-2.063	-0.761
PPFIA1_PPFIA3	0.91	1.858	-0.311	1.798
PPFIBP1_PPFIBP2			-0.368	-0.148
PPIA_PPIB			0.167	1.741
PPIA_PPIC			0.488	1.385
PPIA_PPIE			4.283	3.279
PPIA_PPIF			0.827	0.668
PPIA_PPIH	0.256	0.324	1.155	2.174
PPIB_PPIC			-0.925	-0.102
PPIB_PPIF	0.719	1.435	0.404	0.347
PPIB_PPIH	1.889	1.987	-0.339	0.709
PPIC_PPIH			-0.342	-0.605
PPID_PPIE	6.459	4.188
PPID_PPIH			0.764	0.379
PPID_PPIL1			0.322	1.842
PPIE_PPIH			2.269	2.904
PPIF_PPIH	1.504	0.043	0.587	0.118
PPIH_PPIL1			0.47	2.253
PPIH_PPIL3			-0.38	-0.22
PPIL1_PPIL2			1.293	8.615
PPIL1_PPIL3	1.55	0.819	-0.161	1.374
PPIL1_PPWD1			1.609	4.855
PPIL2_PPIL3			1.392	4.839
PPIL3_PPWD1			2.236	1.941
PPIP5K1_PPIP5K2			0.867	0.425
PPM1A_PPM1B			0.209	-2.194
PPM1H_PPM1M	0.304	-0.117	1.349	0.575
PPP1CA_PPP1CB	2.896	1.933	-0.396	-0.14
PPP1CA_PPP1CC	-3.211	0.546	-3.132	-2.566
PPP1CB_PPP1CC	-3.178	-1.406	-1.36	-3.791
PPP1R12A_PPP1R12B	-0.473	0.267	0.601	0.793
PPP1R12A_PPP1R12C			0.18	1.918
PPP1R12B_PPP1R12C			1.683	0.212
PPP1R13B_TP53BP2	-0.16	0.334	2.274	1.09
PPP1R3D_PPP1R3E	-0.866	-0.604	0.649	-0.328
PPP2CA_PPP2CB	-0.82	1.585	3.018	1.218
PPP2R1A_PPP2R1B	-5.073	1.546	0.234	0.32
PPP2R2A_PPP2R2D	-0.991	0.167	0.242	0.366
PPP2R3A_PPP2R3B			-0.066	0.975
PPP2R5A_PPP2R5B	1.585	0.618	-0.631	-0.336
PPP2R5A_PPP2R5C			-0.13	-0.08
PPP2R5A_PPP2R5D			-1.306	-1.028
PPP2R5A_PPP2R5E	0.493	1.226	0.715	-1.936
PPP2R5B_PPP2R5C			-0.309	1.063
PPP2R5B_PPP2R5D			-0.342	-0.039
PPP2R5B_PPP2R5E	0.887	-0.594	0.188	-1.429
PPP2R5C_PPP2R5D			-2.115	-0.945
PPP2R5C_PPP2R5E			0.16	-1.636
PPP2R5D_PPP2R5E			-0.782	-2.62
PPP3CA_PPP3CB	1.224	-0.465	0.411	0.133
PPP3CA_PPP3CC	1.164	-0.488	0.166	-0.223
PPP3CB_PPP3CC	1.324	0.146	-0.337	0.185
PPP4C_PPP6C	-0.006	2.544	6.539	2.202
PPP6R1_PPP6R2	-0.629	-1.841	-0.06	-1.532
PPP6R1_PPP6R3	-0.604	-1.365	0.366	-3.777
PPP6R2_PPP6R3	-0.789	-1.432	-0.398	-0.618
PRDX1_PRDX2			-0.062	-2.086
PRDX1_PRDX4			0.594	0.482
PRDX1_PRDX6	0.773	1.497
PRDX2_PRDX3			-0.925	-0.12
PRDX2_PRDX4			1.328	0.048
[truncated: 2,541 more rows]

## Sheet: RdLFC
	K562_RdLFC	A549_RdLFC	MelJuso_RdLFC	A375_RdLFC
AAK1_BMP2K	-0.136	0.151	0.36	0.393
AARS1_AARS2			1.604	1.438
ABCA2_ABCA3			-0.055	-0.311
ABCA2_ABCA7	-0.086	0.394	-0.023	0.416
ABCA3_ABCA7			0.295	0.405
ABCB10_ABCB8	0.054	0.106	0.176	-0.011
ABCB10_ABCB9	0.121	-0.11	0.447	0.093
ABCB10_TAP2	0.141	0.456	0.005	0.204
ABCB6_ABCB7	0.385	1.536	0.717	0.11
ABCB8_TAP2	0.234	-0.343	-0.03	-0.764
ABCB9_TAP1			0.267	-0.502
ABCB9_TAP2	0.152	-0.286	-0.03	-0.549
ABCC10_ABCC4	0.522	0.075	-0.023	0.231
ABCC1_ABCC10	0.134	0.052
ABCC1_ABCC3			0.139	0.223
ABCC1_ABCC4	-0.013	-0.288
ABCC1_ABCC5	0.004	-0.23
ABCC4_ABCC5	0.167	-0.351	-0.123	-0.568
ABCD1_ABCD3	0.071	-0.16	0.035	-0.356
ABCF1_ABCF2			1.53	0.636
ABCF1_ABCF3	0.396	1.075	1.233	1.286
ABCF2_ABCF3	0.064	0.625	-0.044	-0.36
ABHD14A_ABHD14B	-0.352	-0.08	-0.276	-0.073
ABHD16A_ABHD16B	0.252	-0.57	-0.073	-0.123
ABHD17A_ABHD17B	-0.303	0.51	0.267	-0.072
ABHD17A_ABHD17C	0.048	-0.25	1.851	-0.049
ABHD17B_ABHD17C	-0.142	0.384	1.377	0.173
ABHD4_ABHD5	0.242	0.23	-0.724	0.144
ABI1_ABI2	-0.358	0.083	0.267	-0.237
ABL1_ABL2	0.265	0.293	0.27	0.126
ABLIM1_ABLIM3			0.545	0.902
ABLIM1_DMTN			-0.08	-0.161
ABR_BCR			0.218	0.33
ACAA1_ACAA2			0.166	-0.188
ACAA1_ACAT1			0.31	0.565
ACAA1_ACAT2	-0.152	-0.295	-0.045	0.59
ACAA1_HADHB	-0.551	0.299	0.414	0.653
ACAA2_ACAT1			0.204	0.067
ACAA2_ACAT2			0.049	-0.155
ACAA2_HADHB			0.224	0.142
ACAD10_ACAD11			-0.415	0.57
ACAD8_ACADM	-0.017	-0.288	-0.383	-0.244
ACAD8_ACADS	0.087	0.408	0.412	-0.023
ACAD8_ACADSB	-0.039	-0.043	-0.342	-0.157
ACAD8_IVD	0.325	-0.36	0.256	-0.135
ACAD9_ACADVL	-0.441	-0.2	0.074	0.588
ACADM_ACADS	0.081	0.337	0.442	-0.059
ACADM_ACADSB	-0.04	0.202	-0.524	-0.172
ACADM_IVD	0.096	0.134	0.261	0.361
ACADSB_IVD	0.205	-0.259	0.153	-0.284
ACADS_ACADSB	-0.081	-0.111	-0.022	-0.303
ACADS_GCDH	0.157	0.634	0.416	0.399
ACADS_IVD	0.361	0.149	0.239	-0.048
ACAP1_ACAP2			-0.319	-0.527
ACAP1_ACAP3			0.194	-0.261
ACAP2_ACAP3	-0.28	-0.211	-0.231	0
ACAT1_ACAT2	0.054	-0.042	-0.409	0.458
ACAT2_HADHB			-0.067	0.463
ACBD3_TMED8			-0.368	1.552
ACO1_IREB2	-0.465	-0.595	-1.057	-0.715
ACOT1_ACOT2			0.263	-0.08
ACSL1_ACSL5			-0.016	0.068
ACSL3_ACSL4	-0.524	0.238	0.353	1.114
ACSS1_ACSS2			0.151	-0.066
ACTA2_ACTB			0.74	0.089
ACTA2_ACTG1			-0.3	0.047
ACTB_ACTG1	-0.584	-0.448	-0.066	0.617
ACTN1_ACTN4			-0.022	-0.136
ACTR1A_ACTR1B	-0.399	-0.389	0.443	0.499
ACTR3_ACTR3B	-0.071	-0.024	0.516	0.521
ACVR1B_TGFBR1	0.473	0.721	0.134	-0.075
ACVR1_ACVR1B			0.407	0.355
ACVR1_BMPR1A	0.495	0.482	0.224	-0.146
ACVR1_TGFBR1			0.659	0.103
ACVR2A_TGFBR2			-0.39	-0.312
ACYP1_ACYP2			-0.031	-0.479
ADAM15_ADAM19			-0.476	-0.004
ADAM15_ADAM8			-0.075	0.079
ADAM15_ADAM9			-0.407	-0.235
ADAM19_ADAM8			-0.206	0.266
ADAM19_ADAM9			-0.344	-0.49
ADCK1_ADCK5	0.128	0.298	0.628	0.227
ADCY3_ADCY6	0.019	-0.206	0.301	-0.092
ADCY3_ADCY7	-0.372	-0.005	0.078	-0.501
ADCY6_ADCY7	-0.247	-0.272	0.204	0.167
ADD1_ADD3	-0.04	-0.295	0.294	0.161
ADIPOR1_ADIPOR2	-0.822	-0.316	-0.999	-1.411
ADSS1_ADSS2			0.329	-0.199
AEN_ISG20			0.047	-0.254
AEN_ISG20L2	0.027	-0.103	0.764	0.899
AFF1_AFF4	0.206	-0.128	0.173	0.759
AFG3L2_SPG7	0.805	0.903	1.001	1.357
AFG3L2_YME1L1	1.828	2.36	0.409	1.054
AGAP1_AGAP3	-0.2	-0.55	0.053	-0.093
AGAP4_AGAP5	1.774	1.092	1.599	1.312
AGAP4_AGAP6	1.254	1.785	0.849	1.939
AGAP5_AGAP6	0.998	0.327	0.615	1.024
AGFG1_AGFG2	-0.073	-0.267	-0.345	0.069
AGO1_AGO2	-0.007	0.401	0.559	0.348
AGO1_AGO3	0.262	0.159	0.305	0.692
AGO1_AGO4	0.306	-0.177	0.738	0.615
AGO2_AGO3	-0.185	0.611	0.502	0.32
AGO2_AGO4	0.29	-0.035	0.828	0.309
AGO3_AGO4	0.477	-0.575	0.467	0.404
AGPAT1_AGPAT2	-0.058	-0.304	0.159	-0.95
AGPAT3_AGPAT4	0.095	0.39	-0.187	0.388
AGR2_TXNDC12			-0.064	1.031
AHCYL1_AHCYL2			0.521	-0.307
AHCY_AHCYL1	1.476	0.275
AJUBA_LIMD1			0.325	-0.206
AJUBA_WTIP			-0.093	-0.256
AK1_AK2			-0.455	-0.593
AK1_CMPK1	0.646	1.362	-0.142	1.846
AK2_AK3	-0.003	0.267	-0.981	-0.13
AK2_AK4			-0.351	1.279
AK3_AK4			0.146	0.434
AKAP8_AKAP8L	0.013	0.274	-0.015	0.889
AKIRIN1_AKIRIN2	1.51	1.739	0.756	0.758
AKR1A1_AKR1B1			-0.143	-0.126
AKR1C1_AKR1C2			0.04	0.295
AKR1C1_AKR1C3			-0.178	0.03
AKR1C2_AKR1C3			-0.325	-0.174
AKT1_AKT2	-0.201	0.808	-0.162	0.164
AKT1_AKT3			0.662	0.21
AKT2_AKT3			0	-0.043
ALDH1A1_ALDH1A3			0.104	0.768
ALDH1A1_ALDH1B1			-0.058	0.505
ALDH1A1_ALDH2			-0.566	0.791
ALDH1A3_ALDH1B1			-0.043	-0.123
ALDH1A3_ALDH2			0.032	0.158
ALDH1B1_ALDH2			0.034	-0.457
ALDH1B1_ALDH5A1	0.046	-0.191
ALDH1B1_ALDH9A1	0.107	-0.314
ALDH3A2_ALDH3B1			-0.459	0.089
ALDH5A1_ALDH9A1	-0.343	0.093	-0.303	0.231
ALDOA_ALDOC			0.38	-0.154
ALG10_ALG10B	0.25	-1.01	-0.097	0.277
AMMECR1_AMMECR1L	0.102	-0.363	-0.003	-0.186
AMOTL1_AMOTL2			0.034	0.154
ANAPC11_RBX1	1.87	1.75	1.847	2.309
ANAPC11_RNF7			0.257	0.674
ANGEL1_ANGEL2	-0.05	-0.443	-0.672	0.178
ANKHD1_ANKRD17	-0.302	-0.573	-0.355	-0.288
ANKRA2_RFXANK	0.426	0.126	0.407	-0.066
ANKRD13A_ANKRD13B			1.028	0.999
ANKRD13A_ANKRD13D	-0.125	-0.425	0.367	0.738
ANKRD13B_ANKRD13D	0.196	-0.329	0.346	0.61
ANKRD28_ANKRD44	-0.217	0.353	-0.014	0.881
ANKRD28_ANKRD52	0.01	0.507	-0.263	0.615
ANKRD36_ANKRD36B			0.061	0.008
ANKRD44_ANKRD52	0.473	0.683	-0.14	0.556
ANP32A_ANP32B	0.072	-0.414	0.22	-0.543
ANP32A_ANP32E			0.224	0.235
ANP32B_ANP32E	0.019	0.005	-0.294	0.264
ANPEP_ERAP1			0.045	0.255
ANPEP_ERAP2			-0.45	0.04
ANPEP_NPEPPS			-0.006	-0.248
ANTKMT_ATPSCKMT			-0.093	1.091
ANTXR1_ANTXR2			-0.625	-0.381
ANXA11_ANXA2			0.067	0.017
ANXA11_ANXA3			0.428	-0.339
ANXA11_ANXA4			0.283	0.373
ANXA11_ANXA5			-0.037	0.127
ANXA11_ANXA6			0.24	-0.122
ANXA11_ANXA7	0.382	-0.455	0.291	-0.038
ANXA1_ANXA11			-0.073	-0.038
ANXA1_ANXA2			0.399	0.179
ANXA1_ANXA3			0.122	-0.199
ANXA1_ANXA4			0.305	0.286
ANXA1_ANXA5			-0.057	0.387
ANXA1_ANXA7			-0.042	-0.055
ANXA2_ANXA3			0.135	-0.227
ANXA2_ANXA4			0.209	0.44
ANXA2_ANXA5			0.121	0.447
ANXA2_ANXA6			0.142	0.133
ANXA2_ANXA7			-0.033	-0.016
ANXA3_ANXA4			0.219	0.031
ANXA3_ANXA5			-0.269	-0.002
ANXA3_ANXA6			-0.094	-0.29
ANXA3_ANXA7			-0.18	-0.293
ANXA4_ANXA5			0.106	0.519
ANXA4_ANXA6			0.365	0.07
ANXA4_ANXA7			0.429	0.061
ANXA5_ANXA6			0.198	-0.05
ANXA5_ANXA7			0.012	-0.04
AP1B1_AP2B1	-0.092	-0.155	0.638	-0.266
AP1G1_AP1G2	0.212	-0.39	-0.144	-0.119
AP1M1_AP1M2			0.234	0.589
AP1M1_AP2M1	1.288	0.211
AP1S1_AP1S2	-0.134	0.248	-0.689	-0.477
AP1S1_AP1S3			-0.278	-0.445
AP1S2_AP1S3			-0.202	-0.579
AP2A1_AP2A2	-0.227	-0.373	-0.222	-0.13
AP2S1_AP4S1	-0.078	-0.044	0.599	0.534
AP3M1_AP3M2	0.143	0.094	-0.241	-0.221
AP3S1_AP3S2	-0.352	0.129	-0.232	0.159
APBA2_APBA3			-0.203	0.113
APBB1_APBB2			0.621	0.193
APBB1_APBB3			-0.069	0.109
APBB2_APBB3			0.155	-0.124
APH1A_APH1B	0.144	0.081	-0.426	0.335
APLP1_APLP2			0.079	0.293
APLP1_APP			-0.363	-0.398
APLP2_APP			0.012	0.359
APOBEC3B_APOBEC3F			0.043	0.07
APOBEC3B_APOBEC3G			0.027	0.113
APOBEC3C_APOBEC3F			0.157	-0.329
APOBEC3F_APOBEC3G			0.337	0.03
APOL1_APOL2			-0.068	-0.213
APPL1_APPL2	-0.246	-0.269	0.23	0.255
ARAF_BRAF			0.109	-0.324
ARAF_RAF1	0.688	0.072	0.703	0.32
ARF1_ARF3	-0.153	0.828	0.18	0.318
ARF1_ARF4			-0.106	0.49
ARF1_ARF5			-0.401	0.297
ARF3_ARF4			0.351	0.679
ARF3_ARF5			-0.239	0.297
ARF4_ARF5	-0.667	-0.324	-0.919	-0.231
ARF6_ARL1			-0.214	-0.384
ARFGAP2_ARFGAP3	-0.105	0.456	-0.239	-0.102
ARFGEF1_ARFGEF2	-1.391	-0.897	-0.348	-0.59
ARFIP1_ARFIP2	-0.316	0.91	0.116	-0.352
ARFRP1_ARL2			1.749	1.657
ARFRP1_ARL3			-0.033	-0.155
ARHGAP10_ARHGAP26	0.377	-0.082	0.282	-0.445
ARHGAP11A_ARHGAP11B			-0.55	0.628
ARHGAP12_ARHGAP27			-0.255	-0.22
ARHGAP17_SH3BP1	0.141	0.218	-0.168	0.346
ARHGAP1_ARHGAP8			-0.161	-0.87
ARHGAP32_ARHGAP33			0.228	-0.229
ARHGAP4_SRGAP1			0.362	-0.303
ARHGDIA_ARHGDIB			-0.275	-0.184
ARHGEF10_ARHGEF10L	0.026	0.259	0.16	0.065
ARHGEF11_ARHGEF12	0.312	0.192	-0.551	0.738
ARHGEF16_ARHGEF26			-0.276	-0.332
ARHGEF18_ARHGEF28			0.531	-0.172
ARHGEF19_ARHGEF5			-0.425	0.081
ARHGEF19_NGEF			-0.324	-0.015
ARHGEF1_ARHGEF12			-0.038	0.734
ARHGEF3_NET1	0.069	-0.382	0.191	-0.136
ARHGEF9_SPATA13			0.052	-0.129
ARID1A_ARID1B	-0.176	-0.278	-0.66	0.267
ARID3A_ARID3B	0.042	-0.387	-0.185	-0.048
ARID4A_ARID4B	-0.557	-0.221	-0.193	-0.791
ARIH1_ARIH2	0.544	0.252	0.299	-0.406
ARL1_ARL3			-0.017	-0.067
ARL2_ARL3	0.57	-0.119	0.046	0.1
ARL2_ARL6			0.57	1.065
ARL3_ARL6			-0.293	-0.148
ARL4A_ARL4C			0.129	-0.137
ARL4A_ARL4D			0.088	-0.044
ARL4A_ARL6	0.201	0.291
ARL4C_ARL4D			-0.419	-0.708
ARL5A_ARL5B	-0.905	-0.456	-0.823	-1.909
ARL6IP5_PRAF2	-0.271	-0.214	0.483	0.517
ARL8A_ARL8B	-0.299	-0.669	-0.292	-0.363
ARMC10_ARMCX2			0.139	-0.491
ARMC10_ARMCX3	0.12	-0.092	0.142	-0.121
ARMCX2_ARMCX3			-0.062	-0.645
ARMCX3_ARMCX6			0.225	-0.144
ARNTL_ARNTL2	0.406	0.038	0.434	0.127
ARPC1A_ARPC1B	0.262	-0.914	-0.675	-0.023
ARPC5_ARPC5L	0.06	-0.69	-1.225	-1.036
ARPP19_ENSA	-0.087	-0.634	-0.574	0.171
ARRB1_ARRB2			-0.657	-0.322
ARRDC2_ARRDC3	0.351	0.119	-0.273	0.796
ARRDC2_ARRDC4	0.3	0.314	-0.072	0.698
ARRDC3_ARRDC4	0.158	0.05	-0.097	-0.242
ARSA_ARSD			0.034	-0.235
ARSA_ARSG	-0.002	-0.524	-0.191	0.023
ARSA_GALNS	0.148	-0.005	-0.322	-0.098
ARSA_STS	0.057	-0.316	0.013	-0.526
ARSB_ARSJ			0.649	0.176
ARSD_GALNS			-0.532	-0.153
ARSD_STS			-0.144	-0.98
ARSG_GALNS	-0.111	-0.012	-0.08	0.278
ARVCF_CTNND1			0.121	0.745
ARVCF_PKP4	0.08	1.468	-0.071	0.22
ASAH1_NAAA	0.339	0.622	0.079	0.126
ASAP1_ASAP2	0.257	0.671	0.44	0.265
ASAP1_ASAP3			0.421	0.036
ASAP2_ASAP3			0.125	0.52
ASCC3_SNRNP200	0.511	2.317	1.206	1.813
ASF1A_ASF1B	-1.036	-1.694	-0.774	-0.146
ASRGL1_TASP1			-0.457	0.416
ATAD2_ATAD2B	0.349	0.305	0.461	0.636
ATAD3A_ATAD3B	-0.11	0.2	-0.429	-0.435
ATF1_CREB1			-0.052	0.144
ATF1_CREM	-0.162	-0.604	-0.369	-0.155
ATF2_ATF7	-0.242	0.026	0.107	0.036
ATF3_JDP2			0.699	0.319
ATF6_ATF6B	0.164	-0.553	0.014	0.095
ATG16L1_ATG16L2	0.029	0.713	0.593	-0.18
ATG2A_ATG2B	0.252	-0.262	-0.359	-0.346
ATG4A_ATG4B	-0.123	0.091	0.563	0.178
ATG4C_ATG4D	-0.259	-1.06	-0.414	0.439
ATL2_ATL3	0.441	0.217	0.603	0.038
ATN1_RERE			0.174	-0.391
ATP10D_ATP8B2			0.171	1.4
ATP11A_ATP11B	-0.181	-0.55	0.205	0.072
ATP11A_ATP11C	-0.105	-0.433	0.295	0.083
ATP11B_ATP11C	-0.007	-0.187	0.755	0.087
ATP13A2_ATP13A3	-0.086	0.695	0.102	-0.02
ATP1B1_ATP1B3			-0.91	-0.802
ATP2A2_ATP2A3			0.181	1.646
ATP2A2_ATP2C1	0.163	0.456
ATP2B1_ATP2B4			0.105	0.674
ATP6V0A1_ATP6V0A2	-0.77	0.455	0.183	-1.644
ATP6V0A1_TCIRG1			0.436	0.772
ATP6V0A2_TCIRG1			0.153	0.687
ATP6V0E1_ATP6V0E2	-0.403	-0.154	-0.474	-1.657
ATP6V1E1_ATP6V1E2	0.596	-0.187	-0.275	-0.844
ATP8B1_ATP8B2			0.426	1.095
ATP9A_ATP9B			0.805	-0.137
ATXN2_ATXN2L	0.25	0.624	0.647	0.798
ATXN7L3_ATXN7L3B			0.575	1.125
ATXN7_ATXN7L1	-0.315	-0.026	0.196	0.147
AUH_ECHDC2			-0.007	0.508
AURKA_AURKB	2.827	3.251	1.844	1.559
AUTS2_FBRS			0.072	1.276
AUTS2_FBRSL1			0.122	0.134
AXL_TYRO3			-0.332	-0.028
AZIN1_ODC1	0.34	0.944	0.384	1.098
B3GNT2_B3GNT9	0.032	-0.324	-0.099	-0.356
B4GALT1_B4GALT2	0.501	0.698	0.327	0.118
B4GALT1_B4GALT3	0.266	0.7	0.451	0.54
B4GALT1_B4GALT4			0.638	0.2
B4GALT2_B4GALT3	0.116	-0.011	-0.109	0.647
B4GALT2_B4GALT4			0.317	0.437
B4GALT3_B4GALT4	-0.021	0.177	0.431	0.395
B4GALT5_B4GALT6	0.06	-0.875	0.298	0.176
BACE1_BACE2			0.308	-0.063
BAIAP2_BAIAP2L1			0.34	0.444
BAP1_UCHL5			0.807	0.376
BCAP29_BCAP31	0.172	-0.461	0.381	0.009
BCAR1_NEDD9			-0.031	-0.803
BCAR3_SH2D3A			-0.276	-0.29
BCAS4_BLOC1S4	-0.105	-0.221	0.129	-0.282
BCAT1_BCAT2			0.109	0.591
BCKDHB_PDHB	0.06	-0.229	0.232	0.397
BCL2L1_BCL2L2	-0.73	0.799	-0.786	-0.565
BCL3_NFKBIE	0.779	-0.015	0.004	0.176
BCL7A_BCL7B	0.311	0.356	0.229	0.354
BCL7A_BCL7C	0.219	-0.281	-0.058	0.039
BCL7B_BCL7C	0.174	-0.093	0.046	0.331
BCL9_BCL9L	0.005	0.145	-0.366	0.305
BCLAF1_THRAP3	-0.22	0.537	-0.467	0.397
BEX1_BEX2			0.077	-0.176
BICD1_BICD2	0.363	0.174	0.117	0.67
BIRC2_BIRC3			-1.157	0.387
BIRC2_XIAP	-0.641	-0.243
BMI1_PCGF2	-0.247	-0.126	-0.069	0.507
BMPR1A_TGFBR1			0.181	0.062
BNIP3_BNIP3L			0.002	-0.314
BOLA1_BOLA2			0.199	-0.179
BOLA1_BOLA2B			0.257	0.018
BPGM_PGAM1	0.756	1.029	1.427	0.43
BRAF_RAF1	-0.327	0.025	0.435	-0.115
BRD1_BRPF1	-0.119	-0.013	0.488	0.494
BRD1_BRPF3	0.103	0.079	-0.109	-0.608
BRD2_BRD3	-0.282	-0.144	-0.2	0.556
BRD2_BRD4			0.719	1.911
BRD3_BRD4			0.137	0.322
BRD7_BRD9	-0.183	-0.185	-0.62	0.348
BRMS1_BRMS1L			-0.175	-1.317
BRPF1_BRPF3	0.247	0.397	-0.126	0.513
BRWD1_BRWD3			0.386	-0.035
BRWD1_PHIP			-0.32	-0.5
BRWD3_PHIP	-0.429	-0.443	-0.408	-0.604
BSG_NPTN	0.029	0.151	-0.192	-0.386
BTBD10_KCTD20	-0.198	-0.463	-0.582	-0.092
BTBD1_BTBD2	-0.157	0.251	0.184	0.622
BTBD3_BTBD6	0.403	0.045	0.636	0.202
BTF3_BTF3L4			0.632	1.374
BTG1_BTG2			0.244	-0.254
BTN2A1_BTN2A2	0.094	0.055	-0.073	-0.47
BTN3A1_BTN3A2			-0.317	-0.097
BTN3A1_BTN3A3			0.119	-0.554
BTN3A2_BTN3A3			-0.138	-0.061
BTRC_FBXW11	-0.541	-0.343	-0.695	-0.925
BUB3_RAE1	3.069	2.303	1.859	3.162
BZW1_BZW2	-0.41	-0.532	-0.151	-0.379
C15orf48_NDUFA4			-0.924	-0.299
C1R_C1RL			-0.506	-0.422
C1R_C1S			-0.062	0.01
CA11_CA2			-0.263	-0.094
CA12_CA2			0.032	0.07
CAB39_CAB39L	-0.908	-0.411	0.012	-0.293
CABLES1_CABLES2			0.383	0.066
CACNB1_CACNB3			-0.415	0.615
CADM1_CADM4			-0.02	-0.191
CALM1_CALML4	0.22	0.385	0.062	0.6
CALM1_CETN2	-0.147	0.584	-0.071	-0.265
CALM1_CETN3			-0.173	0.106
CALM1_EFCAB2			0.214	0.107
CALM2_CALML4	0.293	0.782	-0.01	0.566
CALM2_CETN2	-0.022	0.254	-0.257	-0.054
CALM2_CETN3			-0.242	0.418
CALM2_EFCAB2			0.251	0.801
CALM3_CALML4	0.225	-0.11	0.171	0.128
CALM3_CETN2	0.19	-0.176	0.089	-0.299
CALM3_CETN3			-0.239	-0.068
CALM3_EFCAB2			-0.005	-0.181
CALR_CANX			-0.612	0.465
CALU_RCN1			0.379	0.354
CALU_RCN2	0.162	-0.328
CALU_RCN3			0.199	0.473
CAMK1D_PSKH1	-0.115	0.038
CAMK1_CAMK1D			0.334	-0.526
CAMK2D_CAMK2G	0.187	0.063	0.298	-0.19
CAMKK1_CAMKK2	0.198	0.179	-0.045	0.698
CAMSAP1_CAMSAP2	0.023	0.357	-0.049	0.003
CAMTA1_CAMTA2			-0.069	-0.304
CAP1_CAP2			0.008	-0.043
CAPG_GSN			-0.055	0.282
CAPN1_CAPN2			-0.446	-0.007
CAPN1_CAPN5	0.023	-0.433
CAPZA1_CAPZA2	-0.025	-2.078	-1.232	-1.281
CARD16_CASP1			0.005	-0.117
CARS1_CARS2			0.103	1.322
CASK_MPP1			0.438	0.134
CASP1_CASP4			0.147	0.27
CASP3_CASP6			0.264	-0.127
CASP3_CASP7	0.087	-0.419	0.171	-0.673
CASP6_CASP7			0.508	-0.213
CAV1_CAV2			-0.047	0.465
CBL_CBLB	-0.108	-0.335	-0.196	-0.193
CBR1_CBR3			-0.132	-0.435
CBWD1_CBWD2	0.748	0.836
CBWD2_CBWD3	2.043	2.611
CBX1_CBX3	-0.098	-0.59	0.078	0.015
CBX1_CBX5	0.069	0.418	-0.179	0.389
CBX3_CBX5			0.087	0.051
CBX6_CBX8	-0.241	-0.324	0.608	0.174
CC2D1A_CC2D1B	0.007	-0.552	0.269	0.171
CCAR1_CCAR2	0.287	1.067	0.696	0.782
CCDC28A_CCDC28B	-0.011	-0.168	-0.299	0.138
CCDC85B_CCDC85C			-0.364	-0.176
CCDC88A_CCDC88C			0.178	0.472
CCDC90B_MCUR1			-0.28	-0.257
CCN1_CCN2			0.078	-0.387
CCNB1_CCNB2	-0.583	-0.661	-0.197	-0.108
CCND1_CCND3			-0.038	-0.034
CCNE1_CCNE2	0.303	0.089	-0.026	-0.137
CCNG1_CCNG2	-0.202	-0.033	0.122	-0.49
CCNJ_CCNJL	0.211	-0.212	0.698	0.24
CCNL1_CCNL2	-0.281	0.789	-0.571	-0.4
CCNT1_CCNT2	-0.45	-0.93	-0.586	0.616
CCNY_CCNYL1	0.241	0.177	-0.073	-0.152
CCS_SOD1			0.014	0.809
CCT2_CCT5	1.848	0.902	1.468	2.43
CCT2_CCT7	3.14	2.745	1.552	3.045
CCT2_TCP1	2.359	3.97	1.843	2.416
CCT3_CCT4	2.314	2.739	2.334	2.821
CCT3_CCT5	2.515	2.37	1.661	3.154
CCT3_CCT7	2.53	3	1.446	2.532
CCT3_TCP1	2.558	3.748	1.602	3.661
CCT4_CCT5	2.086	2.882	1.832	2.581
CCT4_CCT7	2.124	1.69	1.293	2.287
CCT4_TCP1	2.466	3.704	2.336	2.839
CCT5_TCP1	1.909	2.118	1.728	3.927
CCT7_TCP1	2.423	4.037	1.309	2.056
CD2AP_SH3KBP1			-0.091	0.794
CD63_TSPAN3	-0.114	-0.137	-0.142	-0.11
CD63_TSPAN9	-0.182	-0.23
CD81_CD9			-0.191	-0.635
CDC20_FZR1	-0.049	0.822	0.523	1.663
CDC25A_CDC25B	-0.289	0.054	-0.299	-0.049
CDC25A_CDC25C			0.112	0.872
CDC25B_CDC25C			-0.026	0.656
CDC34_UBE2R2	0.096	-0.138	-0.777	0.165
CDC37_CDC37L1	0.459	-0.33	-0.335	0.196
CDC42BPA_CDC42BPB	0.278	0.24	-0.174	0.473
CDC42EP2_CDC42EP3			-0.23	-0.37
CDC42SE1_CDC42SE2	-0.299	-0.045	0.682	0.536
CDC42_RHOG			0.033	-0.305
CDC42_RHOQ	1.272	0.567	1.007	1.196
CDCA7_CDCA7L			0.436	-0.335
CDH1_CDH2			0.777	0.331
CDH1_CDH3			0.942	0.552
CDH2_CDH24			0.092	-0.326
CDH2_CDH3			-0.048	-0.232
CDIP1_LITAF			-0.012	0.031
CDK10_CDK20	0.009	-0.01	0.453	0.191
CDK10_CDK4	0.505	1.019
CDK10_CDK5			0.2	-0.017
CDK10_CDK7	1.382	2.264	0.857	1.92
CDK10_CDK9	1.096	1.756	0.556	2.015
CDK10_CDKL1			0.054	0.096
CDK11A_CDK11B	0.598	0.688	1.282	1.144
CDK12_CDK13	0.829	1.835	0.277	0.753
CDK14_CDK5			0.302	0.004
CDK14_CDK7			0.493	1.451
CDK16_CDK17	0.119	-0.337	0.107	0.136
CDK16_CDK18	-0.07	-0.428	-0.477	-0.166
CDK17_CDK18	-0.049	-0.403	-0.137	0.258
CDK19_CDK8	-0.326	-0.024	0.297	-0.114
CDK1_CDK2	-0.682	1.051	1.124	1.282
CDK1_CDK3			0.604	0.956
CDK1_CDK5	-0.358	0.491	0.221	1.064
CDK20_CDK5			0.211	-0.348
CDK20_CDK7	0.55	-0.672	-0.21	1.334
CDK20_CDK9	0.606	0.223	0.227	1.708
CDK20_CDKL1	-0.002	-0.086	0.143	-0.091
CDK2AP1_CDK2AP2	-0.285	-0.525	-0.139	-0.441
CDK2_CDK3	0.519	-0.249	0.431	0.223
CDK2_CDK5			0.227	0.028
CDK3_CDK5			0.197	-0.066
CDK4_CDK6			-0.788	0.596
CDK4_CDK7	0.552	1.015
CDK5_CDK7			0.8	0.365
CDK7_CDK9			1.508	2.444
CDK7_CDKL1			0.273	0.383
CDKN2A_CDKN2B			-0.938	-0.832
CDKN2C_CDKN2D			-0.106	0.257
CDR2_CDR2L	0.077	-0.176	0.124	-0.508
CEBPB_CEBPD	-0.209	-0.175	0.025	0.028
CELSR1_CELSR2			-0.132	0.402
CELSR1_CELSR3			-0.114	0.303
CELSR2_CELSR3	-0.368	-0.129	0.107	0.261
CENPA_H3-3A			1.455	1.071
CENPA_H3-3B			1.562	-0.012
CEP135_TSGA10			0.791	0.596
CEP170_CEP170B			-0.289	-0.39
CEP57_CEP57L1	0.247	-0.501	-0.199	0.092
CEPT1_CHPT1	-1.607	-1.908	-1.484	-1.86
CERCAM_COLGALT1			0.177	0.502
CERS2_CERS4			-0.181	0.681
CERS5_CERS6	-0.079	-0.071	0.825	0.214
CETN2_CETN3	0.317	-0.315	-0.502	-0.03
CFL1_CFL2			0.749	0.626
CFL1_DSTN	0.883	-0.138	-0.552	0.081
CFL2_DSTN			-0.307	-0.223
CHAC1_CHAC2	-0.685	-0.757	-0.137	-0.269
CHCHD10_CHCHD2			-0.051	-0.195
CHCHD3_CHCHD6	0.173	0.081	-0.089	0.274
CHD1_CHD2	-0.992	-0.192	-0.97	1.519
CHD3_CHD4	0.897	0.168	0.672	0.306
CHD6_CHD7	0.111	0.49	-0.033	-0.003
CHD6_CHD8	0.435	1.24	0.236	0.298
CHD6_CHD9	-0.137	-0.596	-0.234	-0.602
CHD7_CHD8	0.125	0.697	1.081	0.378
CHD7_CHD9	-0.081	-0.116	0.713	0.054
CHD8_CHD9	0.107	1.041	0.743	0.226
CHKA_CHKB	-0.191	-0.159	0.362	0.091
CHMP1A_CHMP1B	-0.236	-0.205	-0.191	-0.597
CHMP2A_CHMP2B	0.285	0.394	0.361	0.959
CHMP4A_CHMP4B	-0.195	-0.477	0.741	0.342
CHMP4A_CHMP4C			0.324	-0.457
CHMP4B_CHMP4C			0.184	-0.04
CHM_CHML	-0.692	-0.089	-0.605	-0.609
CHP1_PPP3R1	0.012	0.493	-0.127	-0.224
CHP1_TESC			-0.061	0.241
CHPF_CHPF2			0.282	0.297
CHRNA5_CHRNB1	-0.085	0.96	0.094	0.049
CHST11_CHST12			-0.291	0.093
CHST11_CHST14			-0.121	-0.304
CHUK_IKBKB	-0.227	-0.007	-0.151	0.089
CIB1_CIB2	-0.007	0.374	-0.05	-0.761
CIRBP_RBM3			0.133	-0.273
CISD1_CISD2			2.185	2.641
CKB_CKMT1A			0.361	0.492
CKB_CKMT1B			0.326	0.167
CKS1B_CKS2	-1.762	-0.86	-0.303	-0.318
CLASP1_CLASP2	-0.051	-0.816	-0.808	-1.357
CLCN3_CLCN5	0.137	-0.499	-0.18	-0.693
CLCN6_CLCN7	-0.021	-0.587	-0.043	0.059
CLDN1_CLDN3			-0.426	-0.569
CLDN1_CLDN7			0.022	-0.628
CLDN3_CLDN4			-0.29	-0.212
CLIC1_CLIC4	0.271	-0.337	-0.013	0.178
CLIP1_CLIP2			-0.073	0.262
CLIP3_CLIP4			-0.084	0.08
CLK1_CLK4	-0.006	-0.542	-0.332	0.221
CLK2_CLK3	0.152	-0.107	-0.322	-0.12
CLOCK_NPAS2			0.517	0.372
CLPTM1_CLPTM1L	-0.341	-0.388	0.07	-0.299
CLSTN1_CLSTN3	0.02	0.143	0.586	-0.093
CLTA_CLTB	0.099	-0.522	-0.267	-0.132
CLTC_CLTCL1	2.212	0.966	0.3	0.192
CMTM4_CMTM6	-0.338	0.144	0.035	-0.056
CNIH1_CNIH4	-0.108	0.053	-0.028	0.136
CNN2_CNN3			-0.114	-0.165
CNNM3_CNNM4	0.014	-0.524	0.082	-0.723
CNOT6_CNOT6L	-0.12	0.01	-0.566	-0.439
CNOT7_CNOT8	-0.552	-0.921	-1.92	-1.455
CNPY3_CNPY4	0.481	-0.197	0.33	0.285
COL16A1_COL4A2			-0.078	-0.482
COL1A1_COL1A2			0.42	0.499
COL1A1_COL5A2			0.249	0.141
COL1A2_COL5A2			-0.449	0
COL4A1_COL4A2			0.376	-0.163
COL4A1_COL4A5			0	0.369
COL4A2_COL4A5			0.268	-0.142
COL4A2_COL5A1			-0.328	-1.001
COL4A2_COL9A3			0.431	0.21
COL6A1_COL6A2			0.053	0.052
COMT_LRTOMT	1.184	0.104	-0.39	-0.216
COPG1_COPG2	-0.992	1.181	-0.196	0.426
COPS5_PSMD14	2.691	2.843	2.473	3.818
COPS7A_COPS7B	-1.058	-0.732	-0.802	-1.565
COPZ1_COPZ2			0.27	0.88
COQ10A_COQ10B	-0.703	-0.188	-0.511	-1.421
CORO1A_CORO1B			-0.197	-0.174
CORO1A_CORO1C			0.097	0.149
CORO1B_CORO1C	0.159	0.259	0.305	-0.246
COX7A2_COX7A2L			0.026	0.622
CPEB2_CPEB4			0.367	0.117
CPNE1_CPNE2	-0.017	-0.177	-0.387	0.222
CPNE1_CPNE3	-0.258	0.033	0.147	0.584
CPNE1_CPNE7			0.294	0.634
CPNE1_CPNE8			0.097	0.12
CPNE2_CPNE3	-0.202	-0.058	-0.21	0.393
CPNE2_CPNE7			0.286	0.468
CPNE2_CPNE8			-0.325	0.386
CPNE3_CPNE7			0.333	-0.036
CPNE3_CPNE8			-0.248	0.194
CPNE7_CPNE8			0.21	-0.178
CPSF6_CPSF7	0.248	1.555	1.046	1.598
CPT1A_CPT1B	-0.004	0.249	-0.217	0.108
CPT1A_CPT1C			0.109	0.689
CPT1B_CPT1C			0.013	-0.057
CRABP2_FABP5			0.389	0.732
CRABP2_RBP1			0.063	0.272
CRAT_CROT			-0.053	0.113
CREB1_CREM	0.145	-0.389	-0.348	-0.195
CREB3L1_CREB3L2			0.035	0.919
CREBBP_EP300	-0.25	-0.368	1.185	-0.322
CRELD1_CRELD2	-0.016	0.011	-0.348	-0.564
CRK_CRKL	0.276	0.081	-0.784	0.909
CRMP1_DPYSL2			0.534	0.02
CRMP1_DPYSL3			0.016	-0.265
CRTC1_CRTC2	0.177	-0.17	0.105	-0.114
CRTC1_CRTC3	-0.15	0.067	0.107	0.142
CRTC2_CRTC3	0.005	-0.298	-0.063	0.585
CRYAB_HSPB1			-0.361	0.185
CSAD_GAD1			-0.018	-0.583
CSK_SYK			-0.012	-0.081
CSK_YES1	-0.302	1.179
CSNK1D_CSNK1E	-0.306	-0.855	-0.311	-0.977
CSNK1G1_CSNK1G2	0.113	0.726	-0.04	-0.409
CSNK1G1_CSNK1G3	0.197	0.656	-0.455	-0.06
CSNK1G2_CSNK1G3	0.214	-0.269	0.44	-0.804
CSNK2A1_CSNK2A2	-1.72	-0.618	-0.535	-0.261
CSRNP1_CSRNP2	-0.003	-0.122	0.145	0.328
CSRP1_CSRP2			0.025	0.15
CSTF2_CSTF2T	-1.089	-0.916	-0.453	-0.223
CTBP1_CTBP2			-1.054	-0.282
CTDSP1_CTDSP2	0.1	-0.288	-0.328	0.056
CTDSP1_CTDSPL	0.446	-0.014	-0.109	0.009
CTDSP2_CTDSPL	0.21	-0.296	0.201	-0.168
CTNNB1_JUP			0.116	0.312
CTNND1_PKP4			0.327	0.207
CTPS1_CTPS2	-0.195	-1.439	0.366	-0.194
CTSH_CTSK			0.646	0.259
CTSH_CTSS			0.236	0.212
CTSK_CTSS			0.174	0.134
CTSL_CTSV			0.862	-0.097
CTTN_HCLS1			0.542	-0.321
CUL1_CUL2	2.412	3.349	1.787	2.065
CUL1_CUL3	1.441	3.371	2.126	-1.039
CUL1_CUL4A	0.534	0.298
CUL3_CUL4A	0.354	1.51
CUL3_CUL4B	-0.155	-0.265
CUL4A_CUL4B			-1.065	-2.363
CUL7_CUL9			0.184	-0.036
CWC27_PPIL1			0.256	2.202
CYB561A3_CYBRD1			-0.142	-0.28
CYB561D1_CYB561D2	-0.246	-0.61	-0.199	-0.765
CYB561_CYB561A3			-0.034	-0.058
CYB561_CYBRD1			-0.02	-0.405
CYB5A_CYB5B			-0.573	-0.757
CYB5R1_CYB5R2			0.448	-0.787
CYB5R1_CYB5R3	0.246	0.055	0.046	0.556
CYB5R2_CYB5R3			-0.162	0
CYTH1_CYTH2	0.141	0.556	0.641	0.064
CYTH1_CYTH3	-0.036	0.321	0.46	-0.098
CYTH2_CYTH3	0.113	0.24	0.724	0.127
DAB2IP_RASAL2	-0.002	-0.188	0.185	0.369
DAB2IP_SYNGAP1	0.09	0.247	-0.09	0.193
DAPK1_DAPK3			0.177	0.39
DAZAP1_MSI2	-0.03	0.521	-0.097	-0.319
DBP_TEF	0.034	-0.27	-0.009	-0.62
DCK_DGUOK	-0.283	-0.582	0.247	0.326
DCK_TK2			-0.125	-0.337
DCUN1D1_DCUN1D2	-0.46	0.819	-0.196	0.175
DCUN1D4_DCUN1D5			0.091	0.314
DDAH1_DDAH2			-0.204	-0.017
DDHD2_SEC23IP			0.39	0.379
DDTL_MIF	0.166	-0.264
DDT_DDTL			0.261	-0.304
DDT_MIF	0.168	-0.819
DDX10_DDX18	1.647	2.698	2.566	2.685
DDX17_DDX3X	-0.025	0.838
DDX17_DDX5			-0.418	1.252
DDX19A_DDX19B	-0.395	-1.062	-1.458	-0.754
DDX21_DDX50	0.925	2.039	0.526	0.157
DDX39A_DDX39B	-0.741	-0.28	-0.743	-1.579
DDX3X_DDX5	1.397	2.533
DDX47_DDX49	2.495	3.225	1.703	3.866
DDX58_IFIH1	0.597	0.299	0.249	0.669
DDX60_DDX60L	0.196	-0.303	-0.085	0.401
DECR1_DECR2	-0.186	-0.012	-0.188	0.367
DEDD_DEDD2	0.078	-0.084	0.278	-0.143
DEF6_SWAP70			0.019	-0.031
DENND1A_DENND1B			0.747	-0.085
DENND1A_DENND1C			-0.129	-0.085
DENND1B_DENND1C			0.341	0.157
DENND2B_DENND2D			-0.331	0.069
DENND4A_DENND4B	-0.067	-0.891	0.029	0.037
DENND4A_DENND4C	-0.4	-0.101	-0.122	0.245
DENND4B_DENND4C			0.209	0.335
DENND5A_DENND5B	0.107	-0.303	0.367	0.228
DEPDC1_DEPDC1B			0.551	0.183
DERL1_DERL2	-0.335	-0.295	0.377	-0.591
DGCR6_DGCR6L	0.504	-0.59	0.486	0.046
DHCR7_LBR	0.154	0.091	0.112	1.677
DHCR7_TM7SF2	0.132	0.066	0.109	1.016
DHRS13_RDH13	0.341	0.101	-0.092	-0.32
DHRS13_RDH14	0.207	0.089	0.669	-0.156
DHRS2_DHRS4			-0.732	0.149
DHRS3_HSD17B11			0.225	0.193
DHRS3_RDH10			0.178	-0.096
DHRS4_DHRS4L2			-0.673	0.571
DHRSX_RDH13			-0.066	0.55
DHRSX_RDH14			0.498	0.276
DHTKD1_OGDH	1.469	1.718	1.615	0.972
DHX15_DHX16			2.362	2.875
DHX15_DHX32	0.207	1.285	0.417	0.11
DHX15_DHX33	2.128	3.292	2.641	3.578
DHX15_DHX35	1.976	0.109	0.931	1.41
DHX15_DHX38			1.446	2.162
DHX15_DHX40	0.803	1.036	1.269	1.301
DHX15_DHX8			2.04	4.064
DHX16_DHX33			2.004	1.992
DHX16_DHX35			1.151	1.271
DHX16_DHX38	2.071	2.171	1.535	1.974
DHX16_DHX40	0.753	1.14	0.867	1.077
DHX16_DHX8	1.868	1.867	1.815	2.985
DHX33_DHX35	1.843	0.957	0.906	2.141
DHX33_DHX38			1.657	1.952
DHX33_DHX40	0.42	0.621	1.265	1.436
DHX33_DHX8			2.201	3.587
DHX35_DHX38			1.154	1.561
DHX35_DHX40	0.452	0.365	0.368	0.473
DHX35_DHX8			1.337	2.505
DHX36_DHX57			0.993	0.482
DHX38_DHX8	1.736	1.06	1.744	2.444
DHX40_DHX8			1.182	2.432
DHX58_IFIH1			0.166	0.339
DIAPH1_DIAPH2	0.321	-0.802	0.653	0.264
DIAPH1_DIAPH3	0.261	-1.08	-0.485	0.258
DIAPH2_DIAPH3	-0.129	-0.484	0.149	-0.677
DIP2A_DIP2B	0.632	-0.113	0.434	0.305
DIP2A_DIP2C	-0.005	-0.264	-0.051	-0.195
DIP2B_DIP2C	0.361	-0.509	0.286	0.089
DIPK1A_DIPK1B			-0.353	0.468
DIS3_DIS3L	0.089	2.072	1.044	1.479
DLAT_PDHX	0.138	0.063	0.34	0.038
DLC1_STARD13			0.586	-0.189
DLG1_DLG3	0.435	0.829	0.14	0.519
DLG1_DLG4			0.153	0.957
DLG3_DLG4			-0.191	0.1
DMWD_WDR20	-0.344	-0.117	0.125	-0.649
DMXL1_DMXL2	-0.465	-0.655	-0.549	-0.421
DNAJA1_DNAJA2	-0.948	-1.734	-0.763	-0.995
DNAJA1_DNAJA4			-0.074	0.313
DNAJA2_DNAJA4			-0.034	-0.161
DNAJB11_DNAJB5	-0.142	0.063
DNAJB12_DNAJB14	0.428	0.284	0.505	-0.569
DNAJB1_DNAJB4	0.244	0	0.163	0.933
DNAJB1_DNAJB5			0.066	0.326
DNAJB2_DNAJB6	0.242	-0.418	0.029	-0.349
DNAJB4_DNAJB5			-0.206	0.151
DNAJC15_DNAJC19			-0.484	-1.766
DNAJC6_GAK			-0.121	-1.089
DNASE1_DNASE1L1	-0.242	-0.827	-0.159	0.242
DNM1L_DNM2	0.52	0.833
DNM1_DNM2			0.793	0.486
DNMT3A_DNMT3B	-0.024	0.167	0.437	-0.125
DOCK10_DOCK9			0.504	0.034
DOCK1_DOCK5			-0.968	-0.547
DOCK6_DOCK7	-0.24	-0.376	0.041	0.289
DPP7_PRCP	-0.384	0.55	-0.352	0.327
DPP8_DPP9	-0.54	0.096	-0.033	0.726
DPY19L3_DPY19L4	0.23	0.567	-0.186	-0.365
DPYSL2_DPYSL3			0.431	-0.112
DRAM1_DRAM2	0.13	0.03	-0.11	0.204
DRG1_DRG2	-0.594	-1.177	-0.982	-1.336
DST_MACF1			0.731	-0.059
DTX2_DTX4			-0.028	0.029
DUSP1_DUSP4			-0.238	-0.806
DUSP1_DUSP5			0.045	-0.665
DUSP4_DUSP5			0.575	-1.164
DUSP6_DUSP7			0.348	-0.86
DVL1_DVL2			-0.022	0.038
DVL1_DVL3	-0.022	0.266	0.175	-0.148
DVL2_DVL3	0.222	0.182	0.013	0.514
DYNC1LI1_DYNC1LI2	-0.884	-0.069	-0.98	-1.249
DYNLL1_DYNLL2	-0.498	-0.99	-1.274	-1.003
DYNLT1_DYNLT3	0.009	0.264	0.322	-0.481
DYRK1A_DYRK1B			-0.017	-0.18
DYRK2_DYRK3	0.07	-0.547	-0.337	0.334
E2F1_E2F2	-0.375	-0.606	0.129	-0.508
E2F1_E2F3	0.015	-0.354	0.095	-0.291
E2F2_E2F3	-0.121	-0.237	0.205	-0.389
E2F2_E2F6			-0.609	-0.366
E2F3_E2F6			-0.245	-0.793
E2F4_E2F5	0.237	0.204	0.393	-0.144
E2F7_E2F8	0.036	-0.207	0.021	-0.054
EAF1_EAF2	-0.614	-1.329	-0.4	-0.515
ECE1_ECE2	0.078	0.031	-0.347	-0.367
ECHDC2_ECHS1			-0.053	-0.037
EDEM1_EDEM2	0.275	-0.508	-0.48	0.236
EDEM2_EDEM3			-0.283	0.188
EDIL3_MFGE8			0.34	0.098
EEF1A1_EEF1A2			0.013	0.39
EEF1B2_EEF1D			0.098	0.106
EEF2_EFTUD2	0.633	2.043	2.285	2.203
EFEMP1_EFEMP2			0.582	0.068
EFNA1_EFNA3			0.341	0.653
EFNA1_EFNA4			-0.207	0.732
EFNA1_EFNA5			-0.262	0.439
EFNA3_EFNA4	0.013	0.194	0.582	0.522
EFNA3_EFNA5	-0.071	0.874	0.576	0.296
EFNA4_EFNA5	0	0.556	-0.145	0.023
EFNB1_EFNB2			0.089	-0.161
EGFL7_EGFL8			0.42	-0.71
EGFR_ERBB2			0.508	0.102
EGFR_ERBB3			0.138	0.45
EGLN1_EGLN2	-0.094	-0.362	-0.743	-0.29
EGLN1_EGLN3			-0.036	-1.662
EGLN2_EGLN3			-0.141	-0.159
EHBP1_EHBP1L1	0.339	0.523	0.431	0.488
EHD1_EHD2			-0.253	-0.528
EHD1_EHD4	0.116	-0.419	0.032	-0.375
EHD2_EHD4			0.525	0.15
EHF_ELF3			-0.01	0.717
EHMT1_EHMT2	0.028	-0.492	0.07	-0.373
EID2_EID2B			-0.042	-0.72
EIF1_EIF1B	-0.231	1.51	-1.364	-0.658
EIF4A1_EIF4A2	-0.229	1.642	-0.249	0.379
EIF4EBP1_EIF4EBP2	-0.083	-0.939	-0.332	-0.604
EIF4EBP1_EIF4EBP3	0.242	-0.391	0.392	0.093
EIF4EBP2_EIF4EBP3	0.009	-0.479	0.358	-0.425
EIF4E_EIF4E2	0.689	0.013	-0.4	0.207
EIF4G1_EIF4G3	0.441	-0.649	0.344	-0.054
EIF5A_EIF5A2	-0.347	-0.054	0.241	0.52
ELF1_ELF2	0.02	0.018	-0.366	0.405
ELF1_ELF4	-0.202	-0.032	-0.301	0.481
ELK1_ELK3			-0.131	0.238
ELK1_ELK4			-0.013	0.959
ELK3_ELK4	-0.043	0.58	-0.157	0.499
ELL_ELL2			1.209	0.952
ELMO2_ELMO3	0.009	0.508	-0.318	0.497
ELOVL1_ELOVL7	-0.061	0.053	-0.235	0.683
EMC8_EMC9	-0.628	-0.99	-0.573	-1.414
EML1_EML2			0.046	-0.112
EML1_EML3			0.127	0.414
EML1_EML4			0.493	0.303
EML2_EML3			-0.254	0.367
EML2_EML4			0.038	0.378
EML3_EML4	0.496	-0.362	0.192	0.357
EMP1_EMP2			0.011	0.226
EMP1_EMP3			-0.485	-0.085
EMP1_PMP22			0.045	-0.415
EMP2_EMP3			-0.245	-0.146
EMP2_PMP22			-0.518	-0.15
EMP3_PMP22			-0.576	-0.582
ENAH_EVL			-0.127	-0.1
ENAH_VASP			0.312	-0.18
ENDOG_EXOG	-0.27	-0.455	0.544	0.382
ENO1_ENO2			-0.221	1.252
ENO1_ENO3	0.005	1.161	0.198	0.723
ENO2_ENO3			0.302	0.45
ENTPD4_ENTPD7	-0.114	0.1	0.06	-0.1
ENTPD5_ENTPD6	0.515	-0.02	0.144	0.094
EOLA1_EOLA2			-0.083	-0.122
EPAS1_HIF1A			0.291	-0.4
EPB41L1_EPB41L2			0.675	0.202
EPB41L4B_EPB41L5	0.175	-0.177	-0.023	-0.021
EPB41_EPB41L1			0.226	0.936
EPB41_EPB41L2			0.12	0.598
EPC1_EPC2	-0.339	-0.44	0.112	0.155
EPCAM_TACSTD2			-0.105	0.34
EPHA1_EPHA2			0.345	-0.119
EPHA1_EPHB2			-0.19	-0.48
EPHA1_EPHB4			-0.075	-0.373
EPHA2_EPHB2			-0.168	-0.211
EPHA2_EPHB4			-0.124	-0.278
EPHB2_EPHB4			0.031	-0.305
EPN1_EPN2	0.094	-0.326	0.212	-0.43
EPS15_EPS15L1	0.49	-0.226	0.163	0.713
EPS8L1_EPS8L2			0.58	0.291
EPS8_EPS8L1			0.602	0.747
EPS8_EPS8L2			0.121	-0.102
ERAP1_ERAP2			0.081	0.306
ERAP1_LNPEP	-0.073	-0.567	0.339	0.16
ERAP1_NPEPPS			0.34	0.927
ERAP2_LNPEP			-0.064	0.186
ERBB2_ERBB3			-0.119	1.216
ERF_ETV3	-0.209	0.137	-0.21	0.122
ERGIC1_ERGIC3	0.137	0.004	-0.204	0.246
ERGIC2_ERGIC3	0.052	-0.034	-0.26	0.335
ERLIN1_ERLIN2	0.377	0.01	0.548	0.145
ESRP1_ESRP2			0.227	0.513
ESYT1_ESYT2	-0.08	0.773	0.435	0.286
ETNK1_ETNK2	0.309	0.01	-0.899	-0.018
ETS1_ETS2			0.092	0.401
ETV1_ETV4			0.076	0.064
ETV1_ETV5			-0.196	0.504
ETV4_ETV5			-0.044	0.518
EVA1A_EVA1B			-0.086	-0.39
EVI5_EVI5L	-0.067	0.185	0.824	0.807
EVL_VASP			-0.065	-0.008
EWSR1_FUS			-0.108	1.123
EWSR1_TAF15	0.336	1.074	-0.035	0.509
EXOC6_EXOC6B	-0.163	-0.084	-0.505	-0.565
EXT1_EXT2			0.253	0.779
EXT2_EXTL3	-0.145	0.604	-0.258	0.559
EZH1_EZH2	0.035	0.856	-0.278	-0.284
EZR_MSN			-0.443	-0.16
EZR_NF2	0.244	-0.606
EZR_RDX			-0.268	-0.403
F11R_JAM3			0.291	0.841
F2R_F2RL1			-0.191	0.365
FADS1_FADS2			-0.122	0.794
FADS1_FADS3			-0.35	0.269
FADS2_FADS3			0.092	-0.123
FAHD2A_FAHD2B	0.846	-0.019	0.324	0.151
FAM102A_FAM102B	0.015	-0.132	0.309	0.163
FAM111A_FAM111B	0.16	-0.198	-0.237	0.541
FAM114A1_FAM114A2			0.314	-0.184
FAM117A_FAM117B			-0.235	-0.238
FAM117A_GLCCI1			0.265	-0.673
FAM117B_GLCCI1	-0.254	-0.215	1.065	-0.36
FAM118A_FAM118B	-0.058	-0.287	0.173	0.873
FAM120A_FAM120C	0.151	0	0.601	0.519
FAM126A_FAM126B	-0.386	-0.293	-0.421	-0.755
FAM13A_FAM13B	0.4	0.239	0.156	0.719
FAM168A_FAM168B			0.045	0.257
FAM200A_FAM200B	-0.052	0.75	-0.038	-0.085
FAM20B_FAM20C			-0.236	0.041
FAM219A_FAM219B	0.169	-0.252	-0.218	0.24
FAM229A_FAM229B			-0.133	-0.624
FAM3A_FAM3C	-0.071	0.381	-0.009	0.134
FAM50A_FAM50B			0.084	-1.127
FAM76A_FAM76B	0.18	-0.745	0.46	-0.214
FAM89A_FAM89B	-0.009	-0.059	0.271	0.276
FAM98A_FAM98B	-0.35	2.416	1.313	1.174
FAM98A_FAM98C			0.381	-0.442
FAR1_FAR2			-0.171	0.062
FARP1_FARP2			0.822	0.135
FBXL2_FBXL20	-0.048	0.035	-0.051	-0.139
FBXO25_FBXO32			0.073	-0.29
FBXO34_FBXO46	0.076	-0.043	0.52	0.151
FBXO44_FBXO6	-0.212	-0.19	-0.042	-0.428
FBXO45_SPSB2			-0.007	-0.521
FCHO1_FCHO2			0.856	1.37
FCHSD1_FCHSD2	-0.123	0.097	0.016	0.169
FEM1A_FEM1C	-0.159	-0.796	0.189	0.513
FERMT1_FERMT2			-0.4	0.301
FERMT1_FERMT3			-0.252	0.179
FERMT2_FERMT3			-0.002	0.379
FEZ1_FEZ2			0.77	0.303
FGFR1OP2_SIKE1	-0.075	0.194	0.145	0.698
FGFR1_FGFR3			-0.221	-0.437
FGFR1_FGFR4			-0.421	-0.318
FGFR3_FGFR4			-0.052	-0.604
FHL2_FHL3			0.342	-0.507
FHOD1_FHOD3			0.139	0.905
FKBP10_FKBP9			-0.002	-0.416
FKBP11_FKBP2			-0.136	0.527
FKBP14_FKBP2			0.045	0.225
FKBP14_FKBP7	0.047	-0.244	-0.08	0.03
FKBP1A_FKBP1B	-0.303	0.113	0.509	0.248
FKBP2_FKBP3			0.14	1.179
FKBP2_FKBP7			0.088	0.74
FKBP4_FKBP5			-0.598	-0.322
FLNA_FLNB	-0.615	-0.798	0.225	-0.54
FLNA_FLNC			0.047	0.297
FLNB_FLNC			0.391	-0.14
FLOT1_FLOT2	0.166	0.601	0.264	0.103
FLYWCH1_FLYWCH2			-0.069	-0.066
FMNL1_FMNL2			0.517	-0.008
FMNL1_FMNL3			0.33	0.174
FMNL2_FMNL3	0.174	0.378	-0.076	0.159
FMR1_FXR1	0.061	0.092	-0.177	0.283
FMR1_FXR2			0.286	0.547
FN3K_FN3KRP	-0.068	0.533	-0.211	0.291
FNBP1L_TRIP10	0.028	-0.288	0.189	-0.523
FNBP1_FNBP1L	-0.122	-0.1	0.384	0.372
FNBP1_TRIP10	-0.285	-0.063	0.869	0.276
FNDC3A_FNDC3B	0.148	0.956	0.241	0.492
FNIP1_FNIP2	0.193	-0.111	0.294	-0.25
FOSB_FOSL1			0.737	0.196
FOSB_FOSL2			-0.107	-0.093
FOSL1_FOSL2			0.033	0.232
FOS_FOSB			0.317	-0.64
FOS_FOSL1			0.288	0.576
FOS_FOSL2			0.554	0.306
FOXJ2_FOXJ3	0.229	-0.137	-0.185	0.155
FOXK1_FOXK2	-0.643	-0.797	-0.129	-1.228
FOXN2_FOXN3	-0.309	-0.329	0.027	-0.399
FOXO3_FOXO4			-0.084	-0.308
FRMD4A_FRMD4B			0.579	0.615
FRS2_FRS3	-0.107	0.038	-0.111	-0.312
FST_FSTL3			-0.478	0.106
FTH1_FTL	-0.056	-0.287	0.022	-0.25
FUBP1_FUBP3	0.66	0.653	0.405	0.559
FUBP1_KHSRP	-0.731	0.007	0.1	0.287
FUBP3_KHSRP			0.552	0.414
FUCA1_FUCA2			0.001	-0.617
FUNDC1_FUNDC2			0.035	0.229
FURIN_PCSK6			-0.005	-0.176
FURIN_PCSK7	0.157	0.336	-0.091	0.165
FUS_TAF15	-0.063	-0.419	-0.033	0.494
FUT10_FUT11	0.061	-0.518	-0.241	-0.042
FXR1_FXR2	0.068	0.35	0.309	0.422
FYN_LYN			0.165	0.021
FYN_SRC			0.184	0.572
FYN_YES1			0.286	0.015
FZD1_FZD2			0.123	-0.036
FZD1_FZD7			-0.108	0.238
FZD2_FZD7			0.417	0.028
G3BP1_G3BP2	-0.204	0.913	-1.125	-0.867
GAB1_GAB2	0.462	0.015	0.149	0.008
GABARAP_GABARAPL1			-0.3	0.061
GABARAP_GABARAPL2	0.114	-0.172
GABPB1_GABPB2			0.398	0.368
GADD45A_GADD45B			-0.511	-0.153
GALK1_GALK2	0.233	0.926	0.729	-0.036
GALNS_STS	0.215	-0.159	-0.303	-0.35
GALNT10_GALNT11	-0.352	-0.382	-0.072	-0.509
GALNT10_GALNT12			-0.38	-0.223
GALNT10_GALNT14			0.153	-0.044
GALNT10_GALNT2	-0.023	-0.323	-0.365	0.097
GALNT10_GALNT4	-0.602	-0.368	-0.265	-0.257
GALNT10_GALNT7	0.159	-0.007	-0.142	0.18
GALNT11_GALNT12			-0.329	0.011
GALNT11_GALNT14			0.237	-0.431
GALNT11_GALNT2	-0.041	0.013	-0.359	-0.173
GALNT11_GALNT4	-0.331	-0.08	-0.556	-0.358
GALNT11_GALNT7	-0.141	0.137	-0.103	-0.028
GALNT12_GALNT14			-0.147	0.331
GALNT12_GALNT2			-0.234	0.685
GALNT12_GALNT4			-0.317	0.244
GALNT14_GALNT2			0.218	0.649
GALNT14_GALNT4			-0.148	-0.174
GALNT14_GALNT7			0.107	-0.216
GALNT18_GALNT2			0.547	0.095
GALNT1_GALNT10	0.297	0.112	0.081	-0.043
GALNT1_GALNT11	0.112	0.126	0.301	-0.142
GALNT1_GALNT12			-0.076	0.18
GALNT1_GALNT14			0.208	-0.173
GALNT1_GALNT18			0.311	-0.091
GALNT1_GALNT2	0.307	-0.287	0.26	0.562
GALNT1_GALNT4	-0.025	0.003	0.134	-0.148
GALNT1_GALNT7	0.502	-0.071	0.35	0.46
GALNT2_GALNT4	-0.192	-0.239	-0.207	0.316
GALNT3_GALNT6			0.188	0.802
GALNT4_GALNT7	-0.151	0.035
GANAB_GANC	-0.073	0.041	0.47	1.024
GATAD2A_GATAD2B	-0.401	-0.762	-0.058	0.482
GBP1_GBP2			0.146	-0.299
GBP1_GBP3			0.163	-0.437
GBP2_GBP3			0.043	-0.825
GCA_SRI	0.46	1.266	0.164	0.116
GCFC2_PAXBP1	0.804	1.939	0.79	1.383
GCNT1_GCNT2			-0.019	-0.066
GDI1_GDI2	-0.935	0.041	-0.458	-0.991
GFM1_GFM2	0.74	0.569	0.081	2.533
GGA1_GGA2	0.147	-0.473	-0.82	1.514
GGA1_GGA3	0.2	0.714	0.166	1.33
GGA2_GGA3			0.249	0.278
GIGYF1_GIGYF2			0.151	0.752
GIT1_GIT2	0.306	0.891	-0.18	0.284
GK_GK5	0.151	-0.156	0.043	0.327
GLA_NAGA	-0.443	0.404	0.074	0.418
GLB1L_GLB1L2			0.402	0.711
GLB1_GLB1L	0.193	0.086	0.275	0.414
GLB1_GLB1L2			0.62	0.946
GLI4_ZFP1			-0.262	0.101
GLI4_ZNF121			-0.213	0.362
GLI4_ZNF140			-0.329	-0.249
GLI4_ZNF146	-0.05	-0.236
GLI4_ZNF286A			-0.023	0.201
GLI4_ZNF3			-0.046	0.365
GLI4_ZNF436	-0.096	-0.125	-0.073	0.149
GLI4_ZNF577	-0.077	-0.243	-0.062	-0.804
GLI4_ZNF623	-0.438	0.533	0.059	0.303
GLI4_ZNF696	-0.189	-0.354	-0.014	0.2
GMEB1_GMEB2	-0.58	-0.871	-1.15	-0.638
GMFB_GMFG			-0.213	0.471
GMPPA_GMPPB	-0.238	1.318	0.256	0.222
GNA11_GNAQ	-0.343	0.145	-0.251	1.19
GNA12_GNA13	0.157	-0.983	-0.553	0.685
GNAI1_GNAI2			0.59	-0.558
GNAI1_GNAI3			0.086	-0.329
GNAI2_GNAI3	0.192	-0.677	-0.084	-0.909
GNB1_GNB2	-0.01	-0.314	0.376	-0.044
GNB1_GNB3	0.08	0.438	0.098	0.771
GNB1_GNB4			-0.231	-0.082
GNB2_GNB3	0.229	0.151	-0.069	0.91
GNB2_GNB4			-0.145	-0.382
GNB3_GNB4			-0.297	0.382
GNG10_GNG12			-0.524	-0.33
GNG10_GNG5	-0.448	-0.135	-0.373	-0.827
GNG12_GNG2			-0.651	-0.178
GNG12_GNG4			-0.337	-0.497
GNG12_GNG5			-0.945	-0.668
GNG2_GNG4			-0.057	-0.714
GNL3_GNL3L	2.074	2.065	2.203	2.171
GNPDA1_GNPDA2	-0.147	0.19	0.282	-0.169
GNS_SULF2			-0.122	1.035
GOLPH3_GOLPH3L	0.082	-0.443	-0.314	0.51
GON4L_YY1AP1			0.056	0.894
GORASP1_GORASP2	0.062	0.223	-0.011	-0.782
GOT1_GOT2	-0.779	-0.045	0.105	0.249
GPATCH2_GPATCH2L	0.246	-0.314	-0.172	-0.244
GPBP1_GPBP1L1	0.202	-0.089	0.538	0.395
GPC1_GPC2			0.705	0.273
GPC1_GPC4			0.901	-0.683
GPC2_GPC4			0.618	-0.296
GPN2_GPN3	1.892	1.947	1.74	2.519
GPR107_GPR108	-0.17	-0.124	-0.062	-0.15
GPR137_GPR137B	0.267	-0.276	0.008	-0.656
GPRC5A_GPRC5B			0.256	-0.177
GPRC5A_GPRC5C			-0.243	-0.288
GPRC5B_GPRC5C			0.313	0.057
GPSM1_GPSM2	0.304	0.075	0.479	0.764
GPX1_GPX2			0.287	-0.389
GPX4_GPX8			0.374	0.174
GRB10_GRB7			0.368	-0.139
GRINA_TMBIM1			0.315	-0.356
GRK5_GRK6	0.062	-0.199	-0.052	0.38
GRPEL1_GRPEL2	0.56	1.161	0.729	0.43
GSK3A_GSK3B			-1.01	-1.97
GSPT1_GSPT2			0.457	-0.563
GSPT1_HBS1L	2.202	1.999
GSR_TXNRD2	0.199	0.183	0.122	0.285
GSTM2_GSTM3			0.123	-0.019
GSTM2_GSTM4			-0.13	-0.384
GSTM3_GSTM4			0.245	0.276
GSTO1_GSTO2			-0.119	-0.159
GTPBP10_MTG2	0.038	0.274	0.47	0.991
GTPBP1_GTPBP2	0.133	-0.259	0.274	0.361
H1-0_H1-2			0.157	0.051
H1-10_H1-2			0.445	0.633
H2AC6_H2AJ			0.185	-0.025
H2AC6_H2AX			-0.095	0.222
H2AJ_H2AX			-0.327	0.097
H2AZ1_H2AZ2			-0.948	-1.466
H2BC11_H2BC4			0.424	0.422
H2BC11_H2BC5			-0.311	0.382
H2BC12_H2BC21			0.793	0.56
H2BC12_H2BC5			0.188	0.003
H2BC21_H2BC5			0.578	0.005
HABP4_SERBP1	-0.11	0.668	0.388	0.477
HAGHL_PNKD			-0.162	-0.073
HAGH_HAGHL	-0.071	-0.38	0.114	-0.656
HAGH_PNKD	0.415	-0.1	0.279	-0.214
HARS1_HARS2			0.829	0.875
HCFC1_HCFC2			-0.429	0.182
HDAC10_HDAC6			-0.045	-0.207
HDAC1_HDAC2	-0.964	-1.527	-1.617	-1.309
HDAC3_HDAC8			0.964	0.124
HDAC4_HDAC5	0.024	0.651	0.583	-0.143
HDAC4_HDAC7	0.454	0.459	0.451	-0.248
HDAC4_HDAC9			0.417	-0.203
HDAC5_HDAC7			0.473	0.195
HDAC5_HDAC9			0.518	0.398
HDAC7_HDAC9			-0.37	-0.306
HDGF_PSIP1			-0.003	-0.332
HDHD2_LHPP	-0.429	-0.382	0.519	-0.477
HEATR5A_HEATR5B	0.065	-0.241	-0.072	-0.133
HELLS_SMARCA5	0.167	0.171
HERC3_HERC4	-0.099	0.241	0.004	0.662
HERC3_HERC6			0.14	0.416
HERC4_HERC6			-0.169	0.317
HERPUD1_HERPUD2	0.09	0.048	-0.269	0.108
HES1_HES4			0.017	-0.01
HEXA_HEXB	0.039	0.622	0.428	0.407
HEXIM1_HEXIM2	-0.226	-0.575	0.207	-0.341
HFE_MR1	0.056	-0.166	-0.504	-0.427
HIGD1A_HIGD2A	0.219	0.553	-0.272	-0.201
HINT1_HINT2			-0.117	-0.176
HIP1_HIP1R	0.085	0.119	-0.053	0.259
HIPK1_HIPK2	-0.264	0.078	0.04	1.217
HIPK1_HIPK3			-0.059	1.486
HIPK2_HIPK3			0.23	1.222
HIVEP2_HIVEP3	0.525	-0.063	-0.138	0.447
HK1_HK2	1.28	0.226	-0.836	-0.234
HLA-A_HLA-B			0.484	-0.78
HLA-A_HLA-C			-0.227	-1.472
HLA-A_HLA-E			-0.173	-0.812
HLA-A_HLA-F			0.025	-1.063
HLA-B_HLA-C			0.207	-0.859
HLA-B_HLA-E			0.51	-0.551
HLA-B_HLA-F			0.518	-0.416
HLA-C_HLA-E			-0.214	-0.522
HLA-C_HLA-F			-0.195	-0.416
HLA-DPA1_HLA-DRA			-0.173	-0.418
HLA-E_HLA-F			0.039	0.143
HMG20A_HMG20B	-0.086	-0.131	0.201	-0.815
HMGB1_HMGB2	-0.216	-0.576	-0.327	-0.38
HMGB1_HMGB3	-0.173	-0.65	0.16	-0.295
HMGB2_HMGB3	-0.105	-0.169	0.083	-0.11
HMGN1_HMGN3			-0.379	-0.587
HMGN2_HMGN4	-0.461	-0.23	-0.276	-0.283
HMOX1_HMOX2			-0.099	-0.068
HNRNPA0_MSI2	0.074	-0.051	-0.468	0.078
HNRNPA1L2_HNRNPA2B1	0.44	-0.042
HNRNPA1L2_HNRNPA3			0.168	1.112
HNRNPA1_HNRNPA1L2			-0.475	0.686
HNRNPA1_HNRNPA2B1	-0.805	-1.202
HNRNPA1_HNRNPA3	-0.425	-0.665	-0.959	-0.35
HNRNPA2B1_HNRNPA3	-0.399	-0.713	-0.946	0.469
HNRNPAB_HNRNPD	-0.703	-0.117	-0.208	-0.411
HNRNPAB_HNRNPDL			-0.685	-0.379
HNRNPC_RALY	-0.171	1.319	0.412	1.01
HNRNPD_HNRNPDL			-0.252	-0.35
HNRNPL_HNRNPLL	0.714	1.399	1.318	0.098
HNRNPM_MYEF2			0.397	0.206
HNRNPR_SYNCRIP	0.233	-0.533	-0.252	0.415
HNRNPUL1_HNRNPUL2	0.005	0.142	-0.068	0.55
HNRNPU_HNRNPUL1	0.266	0.729	0.301	0.533
HNRNPU_HNRNPUL2	0.615	0.828	0.798	0.438
HOMER1_HOMER2			0.45	-0.205
HOMER1_HOMER3			0.137	-0.022
HOMER2_HOMER3			0.083	0.039
HOOK1_HOOK2			0.274	0.189
HOOK1_HOOK3			-0.387	-0.157
HOOK2_HOOK3	-0.047	0.344	0.368	0.142
HOXA10_HOXB9			0.72	-0.3
HOXA10_HOXC10			-0.159	-0.377
HOXA3_HOXB3			-0.262	-0.299
HOXB6_HOXB7			0.627	0.686
HOXB9_HOXC10			0.601	-0.08
HPCAL1_NCS1			-0.099	0.173
HPRT1_PRTFDC1			-0.158	-0.184
HRAS_KRAS	0.049	0.698	0.408	0.256
HRAS_NRAS	0.244	-0.257	-0.718	0.04
HSBP1_HSBP1L1	0.01	-0.433	-0.306	-0.728
HSD17B10_HSD17B8	0.255	0.248	0.557	0.275
HSD17B11_RDH10	0.089	0.307	0.518	0.096
HSD17B12_HSDL1	0.855	-0.284	0.036	0.586
HSF1_HSF2	-0.406	-0.047	0.333	0.121
HSF1_HSF4	-0.461	0.503	0.126	0.656
HSF2_HSF4	-0.296	-0.378	-0.49	-0.535
HSP90AA1_HSP90AB1	-1.263	-2.201	-1.479	-2.678
HSP90B1_TRAP1			-0.265	0.721
HSPA2_HSPA8			-0.49	0.789
HSPA4L_HSPH1	-0.144	0.159	-0.16	0.104
HSPA4_HSPA4L	-0.09	0.002	0.426	0.637
HSPA4_HSPH1	-0.314	-0.739	-0.252	-1.026
HSPA5_HSPA9			2.09	3.001
HSPB1_HSPB8			-0.422	-0.138
HTRA1_HTRA2			-0.09	0.285
HYAL2_HYAL3	0.114	0.809	-0.018	0.008
ICAM1_ICAM3			-0.528	0.454
ID1_ID2			-1.354	-0.876
ID1_ID3			-0.257	-1.073
ID2_ID3			-0.566	-0.595
IDH1_IDH2	0.054	0.231	0.384	-0.228
IDH3A_IDH3B	0.483	0.01	1.058	0.332
IDH3A_IDH3G	0.158	-0.063	0.234	0.236
IDH3B_IDH3G	-0.601	-0.458	-0.175	-1.13
IFFO1_IFFO2			-0.615	-0.139
IFI27L1_IFI27L2			-0.159	-0.647
IFI27L1_IFI6			0.637	1.06
IFI27L2_IFI6			0.603	1.941
IFI27_IFI27L1			-0.449	-0.92
IFI27_IFI27L2			-0.177	-0.121
IFI27_IFI6			0.538	1.66
IFIT1_IFIT2			0.441	-0.409
IFIT1_IFIT3			-0.422	-0.596
IFIT1_IFIT5			-0.237	-0.637
IFIT2_IFIT3			-0.528	-0.339
IFIT2_IFIT5			0.158	-0.447
IFIT3_IFIT5			-0.298	-0.388
IFITM2_IFITM3			-0.087	-0.577
IFRD1_IFRD2	-0.005	-0.043	0.139	0.112
IFT27_RAB30			-0.065	-0.024
IFT27_RAB35			-0.667	0.442
IFT27_RAB7A			0.178	-0.04
IGF1R_INSR	0.184	1.281	-0.34	-0.182
IGF2BP2_IGF2BP3			-0.033	-0.089
IGFBP2_IGFBP4			-0.114	-0.603
IGFBP3_IGFBP4			0.197	-0.299
IGFBP3_IGFBP5			0.272	-0.368
IGFBP4_IGFBP5			-0.028	-0.534
IGFBP5_IGFBP6			-0.208	-0.796
IGFBP7_KAZALD1			-0.272	-0.337
ILF3_STRBP			0.302	1.059
IMPA1_IMPA2	0.188	-0.116	-0.435	-0.235
IMPDH1_IMPDH2			0.659	0.443
ING1_ING2	-0.113	0.575	-0.242	-0.428
ING4_ING5	-0.429	-0.449	-0.419	-0.962
INPP4A_INPP4B			0.447	0.187
INPP5B_OCRL	-0.159	-0.768	-0.114	0.063
INSIG1_INSIG2			-0.113	-0.581
IP6K1_IP6K2	-0.058	-0.267	-0.724	0.148
IPO5_RANBP6	-0.417	0.192	0.156	0.155
IPO7_IPO8	0.301	1.132	-0.308	0.095
IPP_KLHL12			-0.094	0.537
IPP_KLHL18	0.182	-0.333	0.05	0.698
IPP_KLHL2			-0.261	0.119
IPP_KLHL20			0.159	0.764
IPP_KLHL28	0.054	0.182	-0.125	0.05
IQGAP1_IQGAP3	0.188	0.337	-0.085	0.304
IQSEC1_IQSEC2			-0.165	-0.151
IRF1_IRF2	-0.396	0.407	0.32	0.214
IRF2BP1_IRF2BP2	-0.013	-0.42	-0.305	0.367
IRF2BP1_IRF2BPL			-0.012	-0.135
IRF2BP2_IRF2BPL			-0.65	-0.295
IRS1_IRS2	-0.344	0.156	0.042	-0.676
ISG20_ISG20L2			0.27	0.767
ISOC1_ISOC2			0.147	0.139
ITCH_WWP1	-0.065	1.392	0.391	0.603
ITCH_WWP2	0.015	0.692	0.341	0.787
ITGA3_ITGA6			0.383	0.528
ITGA3_ITGA7			0.37	0.444
ITGA5_ITGAV			0.788	-0.822
ITGA6_ITGA7			0.32	0.015
ITGB1_ITGB5			-0.169	-0.31
ITGB1_ITGB8			0.7	-0.282
ITGB5_ITGB8			0.171	-0.008
ITM2B_ITM2C			0.109	-0.055
ITPKB_ITPKC			0.075	-0.05
ITPR1_ITPR2	0.127	-0.325	0.522	0.661
ITPR1_ITPR3			0.615	0.144
ITPR2_ITPR3			0.217	-0.431
ITSN1_ITSN2	0.037	0.122	0.198	-0.057
JAG1_JAG2			0.511	0.323
JAK1_TYK2	-0.053	0.141	-0.127	0.586
JMJD1C_KDM3B			-0.142	-0.126
JMY_WHAMM	0.302	-0.337	0.241	0.471
JOSD1_JOSD2	0.062	-0.122	-0.586	-0.28
JRKL_TIGD2	-0.179	-0.284	0.169	0.038
JUNB_JUND	0.021	0.729	-0.13	0.204
JUN_JUNB			-0.332	-0.696
JUN_JUND			-0.125	0.429
KANK1_KANK2			-0.22	-0.022
KAT2A_KAT2B	-0.084	0.648	0.344	0.293
KAT5_KAT7	-0.178	0.349	0.63	0.74
KAT5_KAT8	0.589	0.412	1.04	0.619
KAT6A_KAT6B	0.428	0.92	0.569	0.019
KAT7_KAT8			0.675	1.278
KATNA1_KATNAL1	0.078	0.231	-0.341	-0.29
KCNG1_KCNS3			-0.176	0.009
KCTD10_KCTD13	0.402	-0.04	0.667	-0.45
KCTD10_TNFAIP1	0.2	0.7	0.475	-0.241
KCTD11_KCTD21	0.002	-0.103	0.212	-0.041
KCTD11_KCTD6	-0.4	0.018	-0.003	-0.427
KCTD13_TNFAIP1	0.092	0.526	0.451	-0.481
KCTD17_KCTD5			0.001	-0.887
KCTD1_KCTD15			0.135	0.077
KCTD21_KCTD6	-0.185	-0.099	-0.078	-0.43
KCTD2_KCTD5	0.185	-0.419	0.209	-0.626
KCTD3_SHKBP1	0.173	-0.106	-0.353	-0.223
KDELR1_KDELR2	-0.499	-0.575	-1.022	-1.089
KDELR1_KDELR3			0.051	0.024
KDELR2_KDELR3			-0.003	-0.301
KDM2A_KDM2B	0.327	0.848	0.372	0.781
KDM3A_KDM3B			-0.13	-0.579
KDM4A_KDM4B	-0.228	-0.074	0.078	0.061
KDM4A_KDM4C	0.002	-0.203	0.047	0.416
KDM4B_KDM4C	-0.38	0.113	0.41	-0.409
KDM5A_KDM5B	0.132	0.618	0.268	0.289
KDM5A_KDM5C	0.095	1.12	0.005	0.769
KDM5B_KDM5C	0.203	0.544	0.125	0.073
KEAP1_KLHL12	0.869	-0.2	0.409	-0.001
KEAP1_KLHL17			0.604	0.199
KEAP1_KLHL18	0.468	-0.451	0.37	-0.253
KEAP1_KLHL2	0.345	-0.126	0.265	-0.297
KEAP1_KLHL20			0.602	0.323
KEAP1_KLHL28	0.141	0.025	0.653	-0.351
KEAP1_KLHL5			0.723	-0.185
KHDRBS1_KHDRBS3			-0.128	-0.295
KIAA0895_KIAA0895L	-0.124	0.067
KIF13A_KIF13B			0.048	-0.076
KIF18A_KIF18B	0.036	1.163	0.156	0.885
KIF1B_KIF1C			-0.044	0.081
KIF2A_KIF2C	0.026	0.83	0.037	-0.999
KIF3A_KIF3B			0.335	0.545
KIF3B_KIF3C	-0.119	0.003	0.028	-0.116
KLC1_KLC2	-0.271	-0.421	-0.295	0.295
KLC1_KLC4	0.081	-0.15	-0.133	-0.019
KLC2_KLC4	0.301	-0.174	0.089	0.614
KLF10_KLF11	-0.051	0.075	0.118	-0.174
KLF13_KLF16	-0.091	0.917	-0.012	-0.372
KLF13_KLF9	-0.196	0.44	-0.448	-0.209
KLF16_KLF9			0.446	-0.331
KLF6_KLF7	-0.014	0.614	-0.121	-0.645
KLHL12_KLHL17	-0.156	-0.378	0.25	0.794
KLHL12_KLHL18	0.016	-0.764	0.147	0.39
KLHL12_KLHL2	-0.172	-0.568	0.134	0.356
KLHL12_KLHL20	0.13	0.269	0.083	0.817
KLHL12_KLHL24			0.35	-0.168
KLHL12_KLHL28	0.128	0.233	0.606	0.115
KLHL12_KLHL5			0.073	-0.163
KLHL12_KLHL8	-0.024	0.24	0.085	0.219
KLHL15_KLHL9			0.37	0.22
KLHL17_KLHL18	0.062	-0.357	0.151	0.42
KLHL17_KLHL2	-0.168	-0.462	-0.177	0.315
KLHL17_KLHL20	-0.268	0.084	0.131	0.844
KLHL17_KLHL28			0.231	0.249
KLHL17_KLHL5			0.284	0.435
KLHL17_KLHL8			0.18	0.072
KLHL18_KLHL2			-0.013	0.242
KLHL18_KLHL20	0.033	0.005	0.26	0.509
KLHL18_KLHL28	0.017	0.144	0.277	0.066
KLHL18_KLHL5			0.371	0.104
KLHL18_KLHL8	0.283	-0.139	0.179	0.142
KLHL20_KLHL24			0.144	0.287
KLHL20_KLHL28	0.07	1.085	0.251	0.602
KLHL20_KLHL5			0.151	0.32
KLHL20_KLHL8	0.153	0.876	0.223	0.382
KLHL21_KLHL24	0.394	-0.713	0.026	-0.456
KLHL22_KLHL36	0.454	0.772	-0.066	0.392
KLHL22_KLHL9	0.225	-0.292	-0.452	0.372
KLHL26_KLHL36	0.246	0.145	-0.03	0.045
KLHL26_KLHL9	-0.462	-0.326	0.065	-0.502
KLHL28_KLHL5			0.19	-0.604
KLHL2_KLHL20	0.02	0.732	0.351	0.611
KLHL2_KLHL24			0.155	-0.093
KLHL2_KLHL28			-0.105	-0.179
KLHL2_KLHL5			0.329	0.111
KLHL2_KLHL8			-0.015	-0.078
KLHL36_KLHL9	0.05	-0.184	-0.144	-0.021
KLHL5_KLHL8			0.116	-0.494
KMT2C_KMT2D	0.321	0.923	0.877	0.653
KPNA1_KPNA5	0.134	-0.094	-0.085	0.348
KPNA1_KPNA6	-0.352	-0.612	-0.341	0.175
KPNA3_KPNA4	-0.24	-0.964	-0.705	-0.852
KPNA5_KPNA6	0.267	0.002	0.596	0.337
KRAS_NRAS	-0.757	0.619	-0.402	-0.462
KRT10_KRT15			-0.113	0.12
KRT10_KRT17			-0.052	-0.119
KRT10_KRT18			-0.17	0.132
KRT10_KRT19			-0.199	-0.341
KRT15_KRT17			-0.296	-0.467
KRT15_KRT18			-0.196	-0.134
KRT15_KRT19			-0.26	0.131
KRT17_KRT18			0.017	-0.061
KRT17_KRT19			0.316	-0.186
KRT7_KRT8			-0.483	-0.216
KRT7_KRT80			-0.525	0.681
KRT7_KRT81			-0.12	0.721
KRT80_KRT81			-0.165	1.11
KRT8_KRT80			-0.347	0.367
KRT8_KRT81			-0.097	0.626
KRTCAP3_TMEM54			-0.421	-0.156
L3MBTL1_L3MBTL3	-0.019	-0.574	0.454	0.312
L3MBTL2_MBTD1	-0.199	1.143	0.478	0.52
LAMA3_LAMA5			0.444	0.359
LAMB1_LAMB2			0.164	0.346
LAMC1_LAMC2			0.031	1.057
LAMP1_LAMP2	-0.011	-0.113	-0.367	0.113
LANCL1_LANCL2	0.04	-0.126	0.429	0.071
LAPTM4A_LAPTM4B			0.299	0.172
LARP1_LARP1B	-0.003	1.821	0.291	0.091
LARP4_LARP4B	-0.257	0.111	0.347	-0.086
LATS1_LATS2	0.164	0.152	-0.252	-1.157
LBR_TM7SF2			0.01	1.195
LCAT_PLA2G15	0.383	-0.354	-0.411	0.166
LCP1_PLS1			0.324	0.521
LCP1_PLS3			0.235	0.402
LDHA_LDHB			-0.831	-1.85
LDLR_LRP8	-0.257	-0.102	0.569	1.029
LDLR_VLDLR			0.085	1.047
LEF1_TCF7			-0.048	0.562
LEF1_TCF7L2			0.362	1.035
LEPROT_LEPROTL1	-0.212	0.023	0.033	-0.058
LETM1_LETM2			-0.166	0.214
LFNG_MFNG			0.144	-1.012
LFNG_RFNG			-0.365	-0.971
LGALS8_LGALS9			-0.224	0.39
LIMD1_WTIP			-0.165	-0.078
LIMK1_LIMK2	-0.146	-0.087	0.289	0.626
LIN7B_LIN7C	-0.123	0.39	0.105	0
LLGL1_LLGL2			1.075	0.149
LMAN2_LMAN2L	-0.135	-0.516	0.12	-0.267
LMBR1_LMBR1L	0.127	-0.107	-0.147	-0.736
LMCD1_TES			-0.572	0.09
LMNA_LMNB1			0.088	-0.083
LMNA_LMNB2			-0.05	-1.157
LMNB1_LMNB2	-0.026	-0.011	-0.187	0.079
LONP1_LONP2	-0.385	0.026	1.001	0.863
LOX_LOXL1			0.197	-0.517
LPAR1_LPAR2			0.395	0.231
LPCAT1_LPCAT2			-0.303	-0.335
LPCAT1_LPCAT4	-0.238	-0.095	-0.265	0.628
LPCAT2_LPCAT4			-0.063	0.816
LPIN1_LPIN2	-0.244	-0.156	0.254	-0.488
LPIN1_LPIN3			0.203	0.171
LPIN2_LPIN3			0.201	0.172
LPXN_PXN			-0.104	0.566
LPXN_TGFB1I1			0.303	0.789
LRCH1_LRCH3	0.024	-0.008	-0.117	-0.324
LRCH1_LRCH4	0.102	-0.043	0.344	-0.468
LRCH3_LRCH4	0.279	-0.063	0.717	-0.786
LRFN3_LRFN4	-0.037	-0.059	-0.241	-0.995
LRIG1_LRIG2			-0.256	0.064
LRIG1_LRIG3			0.024	0.559
LRIG2_LRIG3	0.141	-0.035	-0.22	0.25
LRP10_LRP12			-0.274	0.649
LRP10_LRP3			0.248	1.086
LRP12_LRP3			-0.158	1.008
LRP5_LRP6	-0.39	-0.119	-0.136	-0.754
LRP8_VLDLR			-0.066	-0.042
LRRC1_SCRIB			0.16	-0.554
LRRC37A2_LRRC37B			0.628	0.474
LRRC8A_LRRC8B	-0.21	0.008	0.447	-0.063
LRRC8A_LRRC8D	0.062	0.13	0.511	-0.134
LRRC8B_LRRC8D			0.715	-0.067
LRRFIP1_LRRFIP2	-0.319	-0.274	0.085	0.641
LSM14A_LSM14B	0.166	0.26	0.019	0.533
LSM4_SNRPD1	2.513	2.301	2.243	3.103
LSM6_SNRPF	1.111	3.301	1.704	2.5
LSM7_SNRPG			0.911	2.249
LTA4H_RNPEP	0.094	0.17	0.09	0.654
LTBP1_LTBP2			-0.29	0.114
LTBP1_LTBP3			-0.053	0.685
LTBP1_LTBP4			-0.211	-0.055
LTBP2_LTBP3			-0.237	0.021
LTBP2_LTBP4			-0.336	-0.357
LTBP3_LTBP4	0.529	-0.328	0.205	0.228
LUC7L_LUC7L3	1.035	1.647	0.395	-0.496
LYN_YES1			0.07	-0.131
LYPLA1_LYPLA2	0.127	-0.315	0.098	-0.222
LYSMD1_LYSMD2	-0.302	-0.015	0.403	-0.332
LYSMD3_LYSMD4	-0.051	-0.388	0.114	-0.29
LZTS2_LZTS3	0.207	0.062	0.23	0.045
MACROH2A1_MACROH2A2			0.033	-0.281
MAFF_MAFG			-0.238	-0.245
MAFF_MAFK			0.081	-0.416
MAFG_MAFK	-0.29	-0.32	-0.139	-0.585
MAGEA3_MAGEA6			-0.373	-0.94
MAGED1_MAGED2			-0.41	-0.677
MAGED2_MAGEF1			-0.225	-0.876
MAGI1_MAGI3	0.137	0.192	-0.024	0.331
MAGOH_MAGOHB	-0.39	1.35	-1.336	-1.254
MAGT1_TUSC3			-1.103	-0.534
MAL2_MALL			-1.195	-0.811
MAN1A1_MAN1A2			-0.117	0.193
MAN1A2_MAN1B1	-0.122	-0.442
MAN2A1_MAN2A2	0.1	0.061	-0.169	-0.123
MANEA_MANEAL	-0.145	-0.476	0.247	0.337
MAP1LC3A_MAP1LC3B			-0.131	0.015
MAP2K1_MAP2K2	-0.442	-0.574	-0.818	0.46
MAP2K4_MAP2K5			-0.215	-0.133
MAP2K4_MAP2K7	-0.241	-0.071	-0.194	-0.599
MAP3K10_MAP3K11	-0.037	0.02	0.689	0.404
MAP3K10_MAP3K9	-0.14	0.425	0.085	0.225
MAP3K11_MAP3K9			0.443	0.451
MAP3K12_MAP3K13	0.009	-0.292	0.334	0.191
MAP3K2_MAP3K3	0.229	0.35	0.509	0.613
MAP3K5_MAP3K6	-0.019	0.291	0.01	-0.113
MAP4K2_MAP4K3			-0.095	0.362
MAP4K2_MAP4K5			-0.111	-0.084
MAP4K3_MAP4K5	0.07	0.431	-0.217	0.122
MAP4K4_MINK1	0.432	0.433	-0.423	-0.327
MAP4K4_TNIK			0.59	0.18
MAP7_MAP7D1			-0.451	-0.467
MAPK11_MAPK12			-0.422	-0.66
MAPK11_MAPK13			-0.163	-0.397
MAPK11_MAPK14	-0.278	-0.054	0.212	0.108
MAPK12_MAPK13			-0.355	-0.522
MAPK12_MAPK14			-0.193	-0.388
MAPK13_MAPK14			-0.311	-0.394
MAPK1_MAPK3	0.695	-1.661	-1.496	-0.007
MAPK8IP3_SPAG9	-0.288	0.255	0.115	0.382
MAPK8_MAPK9	0.256	-0.37	0.234	-0.459
MAPKAPK2_MAPKAPK3	0.049	0.168	0.097	-0.24
MAPKBP1_WDR62	0.23	-0.266	0.177	0.969
MAPRE1_MAPRE2			0.084	-0.144
MAPRE1_MAPRE3	0.343	-0.463	0.031	0.622
MAPRE2_MAPRE3			0.398	0.414
MARCHF2_MARCHF3			-0.083	0.712
MARK2_MARK3	-0.272	0.314	-0.531	-1.39
MARK2_MARK4			0.133	1.112
MARK3_MARK4	0.09	0.456	0.215	0.245
MAZ_VEZF1	0.29	1.295	0.295	0.441
MBD2_MBD3			0.4	-0.223
MBNL1_MBNL2	0.201	-0.137	0.355	-0.17
MBOAT1_MBOAT2	-0.048	-0.126	-0.393	-0.401
MCCC1_PCCA	-0.203	-0.057	-0.364	0.039
MCCC2_PCCB	-0.239	0.216	0.182	0.22
MCM2_MCM5	0.94	0.483	1.849	1.413
MCTP1_MCTP2			-0.065	0.371
MDFI_MDFIC			-0.036	0.033
MDM2_MDM4	-0.168	2.687	1.912	1.578
ME1_ME2			-0.321	0.165
ME1_ME3			-0.054	0.042
ME2_ME3			-0.41	0.278
MED13_MED13L	-0.447	-0.259	0.43	-0.46
MED25_PTOV1			0.112	0.36
MEF2A_MEF2C			-0.341	-0.316
MEF2A_MEF2D	-0.44	-0.618	-0.523	-0.532
MEF2C_MEF2D			0.166	-0.055
MEIS1_MEIS2			0.053	0.004
MEIS1_MEIS3			0.54	0.249
MEIS1_PKNOX1	0.638	0.674
MEIS2_MEIS3			0.468	0.509
METAP1_METAP1D	0.253	1.133	-0.521	0.221
METRN_METRNL			0.774	-0.018
METTL21A_VCPKMT	-0.177	0.251	-0.003	-0.517
METTL2A_METTL2B	-0.006	-0.381	0.339	0.456
METTL6_METTL8			-0.192	-0.337
MET_MST1R			0.551	0.63
MEX3A_MEX3C			0.142	0.458
MEX3A_MEX3D			0.379	-0.08
MEX3C_MEX3D	-0.229	-0.055	0.132	-0.046
MFN1_MFN2	-0.197	0.128	0.142	0.117
MFNG_RFNG			-0.152	-0.592
MGAT4A_MGAT4B			-0.152	0.102
MGRN1_RNF157			0.035	0.665
MGST1_PTGES			1.705	2.991
MGST2_MGST3			0.266	0.17
MIB1_MIB2	0.131	0.173	0.229	0.008
MICAL1_MICAL3			0.233	-0.128
MICALL1_MICALL2			0.136	0.087
MICA_MICB			-0.709	-0.505
MIEF1_MIEF2	0.068	-0.567	-0.103	-0.275
MIER1_MIER2	0.192	-0.355	-0.18	-0.433
MIER1_MIER3	0.178	-0.474	0.278	-0.143
MIER2_MIER3	-0.326	-0.805	0.333	0.198
MINK1_TNIK			-0.181	0.089
MITF_TFE3			-0.03	-0.504
MITF_TFEB			0.208	-0.722
MKNK1_MKNK2	0.361	-0.021	0.42	0.163
MKRN1_MKRN2	0.133	0.018	0.257	-0.227
MLF1_MLF2			0.072	-0.211
MLLT1_MLLT3	0.006	0.003	0.188	0.742
MMP14_MMP15			-0.345	0.577
MMP1_MMP14			-0.095	-0.489
MMP1_MMP17			-0.591	-0.409
MMP1_MMP2			0.082	-0.34
MOAP1_PNMA1	-0.51	-0.329	0.037	-0.338
MOB1A_MOB1B	0.286	0.625	-0.141	-0.144
MOB3A_MOB3C	0.029	-0.099	0.142	-0.723
MON1A_MON1B	-0.099	-0.174	-0.21	0.333
MORC3_MORC4	0.042	-0.042	0.569	-0.174
MORF4L1_MORF4L2	0.199	0.136	0.001	0.694
MPST_TST	-0.405	0.097	0.029	-0.201
MRAS_RIT1			0.327	-0.543
MRAS_RRAS			0.594	-0.065
MRAS_RRAS2			0.296	-0.161
MRFAP1_MRFAP1L1	-0.588	-0.495	-0.417	-1.116
MRPS12_RPS23	0.653	0.534	0.8	0.808
MSN_RDX			-0.062	-0.467
MSRB2_MSRB3			0.291	0.138
MT1F_MT1X			0.02	-0.158
MT1F_MT2A			0.739	0.526
MT1X_MT2A			0.833	0.334
MTA1_MTA2	-0.542	0.148	-0.142	-0.146
MTA1_MTA3			0.449	0.6
MTA2_MTA3	-0.137	0.202	-0.092	0.159
MTARC1_MTARC2			-0.353	0.098
MTCH1_MTCH2			-0.367	0.356
MTF2_PHF1	-0.033	0.26	-0.49	-0.301
MTF2_PHF19	-0.03	-0.294	0.321	-0.294
MTHFD1_MTHFD1L	1.059	0.306	1.258	0.176
MTHFD2_MTHFD2L	0.587	0.39	0.236	-0.03
MTM1_MTMR1			0.154	-0.175
MTM1_MTMR2	-0.345	-0.062	-0.18	0.267
MTMR10_MTMR12	0.3	0.152	0.524	0.321
MTMR1_MTMR2	-0.291	-0.048	0.228	0.168
MTMR3_MTMR4	0.792	0.011	0.032	0.329
MTMR6_MTMR9	0.046	0.385	0.368	0.281
MTRF1_MTRF1L	0.177	0.048	0.247	0.164
MTRR_POR	0.195	0.029	0.05	0.238
MTSS1_MTSS2			0.168	0.744
MTX1_MTX3			0.305	-0.017
MXD1_MXD3	0.232	-0.169	0.271	-0.097
MXD1_MXD4	0.312	-0.039	0.219	-0.416
MXD1_MXI1			-0.116	-0.168
MXD3_MXD4	0.182	-0.407	0.36	-0.572
MXD3_MXI1			-0.119	-0.164
MXD4_MXI1			-0.174	-0.537
MYBL1_MYBL2	0.654	0.441	-0.648	-0.565
MYB_MYBL1			-0.197	-0.181
MYB_MYBL2			0.53	0.16
MYH10_MYH14			0.836	0.384
MYH10_MYH9			1.068	-0.499
MYH14_MYH9			1.371	0.659
MYL12A_MYL12B	-0.895	-2.294	-1.256	-1.44
MYL12A_MYL9			-0.037	-0.379
MYL12B_MYL9			-0.168	-0.693
MYL6_MYL6B			-0.227	0.772
MYO1B_MYO1C			0.522	0.427
MYO1B_MYO1D			0.586	0.4
MYO1B_MYO1E			0.277	0.27
MYO1C_MYO1D			0.821	0.622
MYO1C_MYO1E			0.076	0.493
MYO1D_MYO1E			0.451	0.363
MYO5A_MYO5B			0.089	0.085
MYO9A_MYO9B	-0.292	-0.162	-0.293	-0.581
MZF1_ZNF436			0.115	0.347
MZF1_ZNF623			0.561	0.577
MZT2A_MZT2B	0.726	-0.38	0.13	0.418
NAA15_NAA16	0.518	0	0.886	1.101
NAB1_NAB2	0.002	0.233	-0.176	-0.597
NABP1_NABP2			-1.204	-2.033
NACC1_NACC2	0.018	-0.034	-0.121	-0.377
NAP1L1_NAP1L4	0.223	-0.561	-0.317	-0.24
NAPA_NAPB	0.102	0.234	0.9	0.079
NAV1_NAV2			0.01	-0.355
NBEAL1_NBEAL2	-0.047	-0.048	0.446	-0.083
NBPF1_NBPF3			0.721	1.33
NCK1_NCK2	-0.069	-1.049	0.322	0.012
NCOA1_NCOA2	-0.322	0.309	0.062	0.004
NCOA1_NCOA3	-0.273	0.06	-0.282	0.017
NCOA2_NCOA3	-0.495	-0.441	0.163	0.356
NCOA7_OXR1	-0.319	0.292	-0.476	-0.937
NCOR1_NCOR2	-0.227	0.022	0.416	0.021
NDE1_NDEL1	0.21	0.197	0.222	-0.049
NDFIP1_NDFIP2			0.122	-0.212
NDRG1_NDRG2			0.552	-0.091
NDRG1_NDRG3			-0.329	-0.541
NDRG1_NDRG4			-0.136	-0.227
NDRG2_NDRG3			-0.253	-0.038
NDRG2_NDRG4			0.056	-0.171
NDRG3_NDRG4			-0.193	0.101
NDST1_NDST2	0.314	0.178	0.17	0.138
NECAP1_NECAP2	0.03	-0.289	-0.682	-0.362
NEDD4_NEDD4L	0.369	0.525	0.136	0.429
NEDD8_RPS27A			1.056	2.746
NEDD8_UBA52			0.433	1.656
NEDD8_UBC			-0.35	1.323
NEK6_NEK7			-0.255	0.166
NEK8_NEK9			0.692	0.435
NFATC3_NFATC4			0.075	0.365
NFE2L1_NFE2L3	0.024	-0.263	-0.297	0
NFIB_NFIC			0.043	0.033
NFIB_NFIX			-0.262	0.079
NFIC_NFIX			0.232	-0.124
NFKB1_NFKB2	-0.103	-0.754	-0.54	-0.342
NFS1_SCLY	0.542	1.558	0.835	0.472
NIBAN1_NIBAN2			0.251	1.421
NID1_NID2			0.115	0.172
NIPA1_NIPA2	-0.065	-0.511	0.136	0.272
NIPAL2_NIPAL3	0.217	-0.086	0.204	0.379
NIT1_NIT2	-0.105	-0.136	-0.418	0.808
NKIRAS1_NKIRAS2	0.315	0.106	0.278	0.294
NKTR_PPIG			-0.023	0.891
NLN_THOP1	0.507	-0.531	0.243	-0.004
NME1_NME3	-0.429	0.3	0.146	-0.006
NME1_NME4			0.232	-1.198
NME3_NME4			0.085	-0.799
NMT1_NMT2	-0.045	-0.499	-0.28	-0.214
NONO_PSPC1	-0.64	-0.627	-0.142	-0.766
NONO_SFPQ			0.091	0.335
NOP56_NOP58	1.135	3.615	2.92	3.106
NOTCH1_NOTCH2	0.248	-0.14	0.032	-0.235
NOTCH1_NOTCH3			0.358	-0.265
NOTCH2_NOTCH3			0.268	0.107
NPIPA1_NPIPA7	1.77	2.052	1.365	2.42
NQO1_NQO2			-0.009	-0.508
NR1D1_NR1D2	0.349	0.018	0.278	0.016
NR1H2_NR1H3	-0.055	0.489	0.014	0.233
NR2C1_NR2C2	0.233	0.395	-0.04	-0.397
NR2F1_NR2F2			0.471	0.939
NRBP1_NRBP2	0.259	0.416	0.409	0.704
NRP1_NRP2			-0.038	0.661
NSFL1C_UBXN2B	-0.05	-0.265	-0.195	-0.339
NSUN3_NSUN4	0.735	0.392	0.119	1.328
NT5C3A_NT5C3B	-0.256	0.959	0.587	0.085
NT5DC2_NT5DC3	-0.279	0.038	-0.338	0.129
NUAK1_NUAK2	0.027	0.227	-0.515	0.089
NUBP1_NUBP2	1.409	1.179	0.571	1.644
NUBP1_NUBPL			0.523	1.326
NUBP2_NUBPL			0.273	0.66
NUCB1_NUCB2	-0.135	0.355	0.142	-0.08
NUCKS1_RAD51AP1	0.14	0.442	-0.71	-0.015
NUDT16_NUDT16L1	-0.606	-0.403	-0.187	-0.46
NUDT3_NUDT4	-0.118	0.026	-0.023	0.976
NUMB_NUMBL	0.175	0.045	0.003	0.719
NUP62_NUP62CL			0.366	0.05
NVL_VCP	2.569	2.468	1.635	3.292
NXT1_NXT2	-1.863	-2.455	-2.455	-1.328
OAS1_OAS3			-0.167	0.72
OAZ1_OAZ2	0.118	-0.203	-0.167	-0.473
ORAI2_ORAI3	0.212	-0.381	-0.359	0.694
ORMDL1_ORMDL2	-0.243	-0.427	0.815	-0.461
ORMDL1_ORMDL3	-0.109	0.216	0.424	-0.533
ORMDL2_ORMDL3	0.014	-0.258	0.265	-0.11
OSBPL10_OSBPL11			-0.477	0.172
OSBPL10_OSBPL9			0.174	0.202
OSBPL11_OSBPL9	-0.062	0.257	-0.159	0.355
OSBPL1A_OSBPL2			0.278	0.015
OSBPL3_OSBPL7	0.028	0.235	0.136	-0.369
OSBPL5_OSBPL8	-0.124	0.07	0.296	-0.027
OSBP_OSBP2	0.065	-0.605	-0.384	-0.664
OSGIN1_OSGIN2			0.136	-0.434
OXSR1_STK39	0.379	-0.966	-1.433	-1.178
P2RX4_P2RX5			-0.052	0.457
P4HA1_P4HA2			0.524	0.634
P4HB_PDIA3	0.26	0.291	0.393	0.501
PABPC1L_PABPC4			-0.238	-0.095
PABPC1_PABPC1L	0.31	1.008	0.441	1.337
PABPC1_PABPC4	-0.183	1.679	-0.208	0.276
PACS1_PACS2	0.052	0.237	-0.375	-0.307
PACSIN2_PACSIN3	-0.133	-0.339	-0.083	-0.301
PAFAH1B2_PAFAH1B3	0.043	-0.042	-0.446	-0.329
PAK1_PAK2	-0.353	-0.429	-0.293	-1.461
PANK1_PANK2	-0.438	0.396	0.025	0.56
PANK1_PANK3			-0.338	1.215
PANK2_PANK3			0.258	0.151
PAPOLA_PAPOLG	-1.481	-0.21	-0.508	-1.527
PAPSS1_PAPSS2			0.651	0.032
PARP1_PARP2			-0.049	-0.88
PARP2_PARP3	0.035	0.052	0.02	0.147
PARP6_PARP8			0.618	1.301
PARVA_PARVB			-0.503	-1.516
PBX1_PBX2			0.04	0.628
PBX1_PBX3			-0.128	-0.021
PBX2_PBX3	-0.543	-1.82	-0.176	-0.245
PBX2_PBX4			0.046	-0.039
PBX3_PBX4			0.262	-0.162
PCBD1_PCBD2			-0.128	-0.311
PCBP1_PCBP2	0.648	0.871	0.756	1.421
PCGF1_PCGF3	-0.392	0.089	-0.253	0.543
PCGF1_PCGF6	-0.33	0.264	-0.143	-0.221
PCGF3_PCGF5	-0.296	-0.666	-0.264	-0.454
PCMTD1_PCMTD2	0.591	-0.188	0.13	0.323
PCOLCE_PCOLCE2			0.234	0.069
PCSK6_PCSK7			0.107	0.734
PCYOX1_PCYOX1L	-0.232	1.034	-0.052	0.378
PC_PCCA			-0.147	0.97
PDCD6_PEF1			0.192	0.031
PDE4A_PDE4D	0.367	0.16	0.546	0.509
PDIA3_PDIA4	0.364	0.93	0.356	0.614
PDIK1L_STK35			0.492	0.036
PDK1_PDK2	0.69	0.511	0.774	0.509
PDK1_PDK3	0.099	-0.669	0.341	-0.281
PDK2_PDK3	-0.16	-0.787	0.433	-0.074
PDLIM1_PDLIM4			-0.149	-0.091
PDLIM5_PDLIM7			0.155	-0.14
PDP1_PDP2	0.02	0.452	0.222	-0.271
PDS5A_PDS5B	-1.995	-1.749	-1.589	-1.79
PDXP_PGP	0.102	0.24	0.392	-0.439
PELI1_PELI3	0.193	-0.274	0.203	0.78
PER1_PER3	-0.013	-0.28	-0.459	0.217
PEX11A_PEX11B	0.281	-0.826	0.015	0.178
PFKFB2_PFKFB3	0.042	1.208	0.939	0.433
PFKFB2_PFKFB4	-0.242	0.549	-0.112	0.639
PFKFB3_PFKFB4	-0.083	0.326	0.047	0.073
PFKL_PFKM	-0.092	-0.427	-0.014	0.394
PFKL_PFKP	-0.178	-0.418	0.272	-0.015
PFKM_PFKP	0.071	0.046	0.148	-0.006
PFN1_PFN2			-1.745	-2.046
PGAP6_TMEM8B			0.204	-0.609
PGRMC1_PGRMC2	0.345	-0.807	-0.449	-0.034
PHACTR2_PHACTR4	0.018	0.064	0.632	0.216
PHB_PHB2	2.123	1.923
PHC1_PHC2	-0.13	0.229	-0.128	-0.04
PHC1_PHC3	-0.021	0.596	-0.187	-0.268
PHC2_PHC3	0.32	1.09	-0.131	-0.075
PHF13_PHF23	-0.062	0.069	-0.504	-0.176
PHF1_PHF19	0.177	-0.468	0.551	-0.344
PHF20_PHF20L1	-0.198	0.58	0.676	0.283
PHF2_PHF8	0.144	-0.335	0.687	0.199
PHKA1_PHKA2	-0.201	-0.098	0.358	0.354
PHLDA1_PHLDA3			-0.111	0.335
PHLDA2_PHLDA3			0.263	-0.093
PHLDB1_PHLDB2			0.443	0.424
PHLPP1_PHLPP2			0.087	-0.042
PHTF1_PHTF2	0.155	0.977	-0.231	0.783
PI4K2A_PI4K2B	-0.003	0.448	-0.02	0.664
PIAS1_PIAS2	-0.186	0.507	-0.269	0.125
PIAS1_PIAS3	0.155	-0.04	-0.286	0.528
PIAS1_PIAS4			0.149	0.134
PIAS2_PIAS3	0.213	0.442	-0.853	0.478
PIAS2_PIAS4			-0.485	-0.063
PIAS3_PIAS4			-0.341	0.062
PIK3C2A_PIK3C2B	0.134	-0.485	0.68	0.547
PIK3CA_PIK3CB	0.207	-0.579	0.056	0.327
PIK3CA_PIK3CD			-0.369	-0.331
PIK3CB_PIK3CD			0.339	0.295
PIK3R1_PIK3R2	0.257	-0.08	0.026	0.497
PIK3R1_PIK3R3			0.473	0.579
PIK3R2_PIK3R3			-0.366	-0.092
PIM1_PIM2			-0.132	-0.161
PIM1_PIM3	-0.168	-0.551	0.153	-1.007
PIM2_PIM3			0.398	-0.36
PIP4K2A_PIP4K2C	-0.201	0.306	-0.073	0.096
PIP5K1A_PIP5K1C	0.347	0.538	-0.272	0.746
PITPNA_PITPNB	-1.221	-0.918	-0.848	-1.757
PITPNM1_PITPNM2	-0.131	-0.407	-0.386	-0.263
PJA1_PJA2	0.217	0.153	-0.289	-0.184
PKN1_PKN2	-0.032	0.111	-0.706	0.242
PKN1_PKN3	0.356	0.532	-0.376	0.439
PKN2_PKN3	-0.014	0.639	-0.048	-0.034
PLAAT3_PLAAT4			-0.331	-0.35
PLAGL1_PLAGL2			-0.013	-0.118
PLBD1_PLBD2			-0.263	-0.068
PLCB3_PLCB4			0.282	0.142
PLCD1_PLCD3			0.22	-0.31
PLCG1_PLCG2			-0.118	0.397
PLD1_PLD2	-0.102	0.133	0.942	0.342
PLEKHA1_PLEKHA2	-0.027	0.167	0.593	0.193
PLEKHA3_PLEKHA8			-0.154	0.145
PLEKHA5_PLEKHA7			0.363	0.647
PLEKHB1_PLEKHB2			0.067	-0.289
PLEKHF1_PLEKHF2	0.242	-0.365	-0.079	-0.136
PLIN2_PLIN3			-0.128	-0.367
PLK1_PLK2			0.717	-0.078
PLK1_PLK3	0.397	0.425	0.544	-0.138
PLK2_PLK3			0.114	-0.034
PLOD1_PLOD2			-0.04	1.088
PLOD1_PLOD3	-0.124	-0.087	0.528	0.641
PLOD2_PLOD3			0.154	0.156
PLS1_PLS3			0.069	0.072
PLXNA1_PLXNA3	-0.175	-0.81	0.478	-0.161
PLXNB1_PLXNB2			-0.129	-0.303
PLXNB1_PLXNB3			0.316	-0.077
PLXNB1_PLXND1			0.035	-0.133
PLXNB2_PLXNB3			0.191	-0.704
PLXNB2_PLXND1			-0.107	-0.221
PLXNB3_PLXND1			0.099	-0.683
PMM1_PMM2	-0.114	-0.47	-0.948	-0.665
PMPCB_UQCRC1	2.12	1.535	1.197	2.446
POC1A_POC1B	-0.919	-1.351	-0.769	-0.222
POGLUT2_POGLUT3			-0.543	0.028
POLR1C_POLR2C	1.8	0.811	1.397	2.16
POLR2A_POLR3A			2.14	2.062
POLR2B_POLR3B	1.195	2.39	1.642	2.333
POLR2J2_POLR2J3			-0.14	0.062
POLR2J_POLR2J2			-0.869	0.063
POLR2J_POLR2J3	1.738	1.245	0.973	2.506
POMT1_POMT2	0.141	0.037	0.945	1.369
POMZP3_ZP3			0.11	0.885
PPA1_PPA2	0.043	2.287	0.395	2.641
PPARA_PPARD	0.113	-0.607	0.095	-0.307
PPARA_PPARG			0.219	-0.466
PPARD_PPARG			-0.693	-0.326
PPFIA1_PPFIA3	0.253	0.833	-0.104	0.77
PPFIBP1_PPFIBP2			-0.124	-0.064
PPIA_PPIB			0.056	0.745
PPIA_PPIC			0.164	0.593
PPIA_PPIE			1.439	1.404
PPIA_PPIF			0.278	0.286
PPIA_PPIH	0.071	0.145	0.388	0.931
PPIB_PPIC			-0.311	-0.044
PPIB_PPIF	0.2	0.644	0.136	0.149
PPIB_PPIH	0.525	0.891	-0.114	0.303
PPIC_PPIH			-0.115	-0.259
PPID_PPIE	1.794	1.879
PPID_PPIH			0.257	0.162
PPID_PPIL1			0.108	0.789
PPIE_PPIH			0.762	1.243
PPIF_PPIH	0.418	0.019	0.197	0.051
PPIH_PPIL1			0.158	0.965
PPIH_PPIL3			-0.128	-0.094
PPIL1_PPIL2			0.434	3.689
PPIL1_PPIL3	0.43	0.367	-0.054	0.588
PPIL1_PPWD1			0.541	2.079
PPIL2_PPIL3			0.468	2.072
PPIL3_PPWD1			0.751	0.831
PPIP5K1_PPIP5K2			0.291	0.182
PPM1A_PPM1B			0.07	-0.94
PPM1H_PPM1M	0.084	-0.052	0.453	0.246
PPP1CA_PPP1CB	0.804	0.867	-0.133	-0.06
PPP1CA_PPP1CC	-0.892	0.245	-1.052	-1.099
PPP1CB_PPP1CC	-0.883	-0.631	-0.457	-1.623
PPP1R12A_PPP1R12B	-0.131	0.12	0.202	0.339
PPP1R12A_PPP1R12C			0.06	0.821
PPP1R12B_PPP1R12C			0.565	0.091
PPP1R13B_TP53BP2	-0.044	0.15	0.764	0.467
PPP1R3D_PPP1R3E	-0.24	-0.271	0.218	-0.14
PPP2CA_PPP2CB	-0.228	0.711	1.014	0.522
PPP2R1A_PPP2R1B	-1.409	0.693	0.078	0.137
PPP2R2A_PPP2R2D	-0.275	0.075	0.081	0.157
PPP2R3A_PPP2R3B			-0.022	0.418
PPP2R5A_PPP2R5B	0.44	0.277	-0.212	-0.144
PPP2R5A_PPP2R5C			-0.044	-0.034
PPP2R5A_PPP2R5D			-0.439	-0.44
PPP2R5A_PPP2R5E	0.137	0.55	0.24	-0.829
PPP2R5B_PPP2R5C			-0.104	0.455
PPP2R5B_PPP2R5D			-0.115	-0.017
PPP2R5B_PPP2R5E	0.246	-0.266	0.063	-0.612
PPP2R5C_PPP2R5D			-0.71	-0.405
PPP2R5C_PPP2R5E			0.054	-0.7
PPP2R5D_PPP2R5E			-0.263	-1.122
PPP3CA_PPP3CB	0.34	-0.209	0.138	0.057
PPP3CA_PPP3CC	0.323	-0.219	0.056	-0.095
PPP3CB_PPP3CC	0.368	0.066	-0.113	0.079
PPP4C_PPP6C	-0.002	1.141	2.197	0.943
PPP6R1_PPP6R2	-0.175	-0.826	-0.02	-0.656
PPP6R1_PPP6R3	-0.168	-0.612	0.123	-1.617
PPP6R2_PPP6R3	-0.219	-0.642	-0.134	-0.265
PRDX1_PRDX2			-0.021	-0.893
PRDX1_PRDX4			0.199	0.206
PRDX1_PRDX6	0.215	0.671
PRDX2_PRDX3			-0.311	-0.051
PRDX2_PRDX4			0.446	0.021
[truncated: 2,541 more rows]
