# Supplementary material for: Z-scores outperform similar methods for analyzing CRISPR paralog synthetic lethality screens
Source: Genome Biol. 2025 Jul 2;26:188. doi: 10.1186/s13059-025-03660-0 (PMC12217507; doi:10.1186/s13059-025-03660-0)
Supplement: Supplementary file 4 — Additional file 4: Table S2. [file 13059_2025_3660_MOESM4_ESM.xlsx]

## Sheet: Sheet1
	In4mer_K562	In4mer_A549	In4mer_MelJuso	In4mer_A375	Dede_A549	Dede_HT29	Dede_OVCAR8	Parrish_HeLa	Parrish_PC9	Thompson_A375	Thompson_Mewo	Thompson_RPE	sum_hits	pct_identity_mean
CNOT7:CNOT8	0	1	1	1	1	1	1	1	0	1	1	1	10	74
SAR1A:SAR1B	1	1	1	1	1	1	1	1	0	1	0	0	9	89
SEC24A:SEC24B	1	1	1	1	0	1	1	1	1	1	0	0	9	56
PITPNA:PITPNB	1	1	1	1	1	1	1	1	1				9	77
TIA1:TIAL1	1	1	1	0	1	1	1	1	1				8	77
HSP90AA1:HSP90AB1	1	1	1	1	1	1	1	1	0				8	86
GSK3A:GSK3B	0	0	1	1	1	1	1	1	1				7	72
HDAC1:HDAC2	1	1	1	1	1	1	1						7	85
DNAJA1:DNAJA2	1	1	1	1	1	1	1						7	56
MAPK1:MAPK3	0	1	1	0	1	1	1	1	1				7	83
VPS4A:VPS4B	1	1	1	1				1	1				6	80
UBE2A:UBE2B	1	1	1	1				1	1				6	95
DDX39A:DDX39B	1	0	1	1				1	1	0	1	0	6	89
SLC25A28:SLC25A37	0	0	0	1				1	1	1	1	1	6	63
ARFGEF1:ARFGEF2	1	0	0	0	1	1	1	1	1				6	75
PTP4A1:PTP4A2	0	1	1	1	1	1	1						6	87
DYNC1LI1:DYNC1LI2	1	0	1	1	0	1	1			1	0	0	6	64
CAPZA1:CAPZA2	0	1	1	1	1	1	1						6	86
ASF1A:ASF1B	1	1	1	0				1	0	1	1	0	6	70
DDX19A:DDX19B	0	1	1	0	1	1	1						5	96
STAG1:STAG2	1	1	0	1				1	1				5	70
EIF1:EIF1B	0	0	1	0				1	1	1	1	0	5	92
EAF1:EAF2	1	1	0	0				1	0	1	1	0	5	57
DYNC1I1:DYNC1I2								1	1	1	1	1	5	76
PDS5A:PDS5B	1	1	1	1				0	1				5	66
COPS7A:COPS7B	1	0	1	0	1	1	1						5	56
ARPP19:ENSA					1	1	1	1	1				5	73
CSTF2:CSTF2T	1	0	0	0				1	1	1	1	0	5	72
CEPT1:CHPT1	1	1	1	1				1	0				5	60
CHD1:CHD2	1	0	1	0	1	1	1						5	59
TLK1:TLK2	1	0	0	1				1	1	1	0	0	5	72
PAPOLA:PAPOLG	1	0	0	1	1	1	1						5	60
KDELR1:KDELR2	0	0	1	1	1	1	1						5	83
OXSR1:STK39	0	1	1	1				1	1				5	73
CSNK2A1:CSNK2A2	1	0	0	0	1	1	1						4	78
NXT1:NXT2	1	1	1	1									4	73
DRG1:DRG2	1	1	1	1									4	57
MAP2K1:MAP2K2	0	0	1	0	0	0	1	1	1				4	81
CCNT1:CCNT2	0	1	0	0	1	1	1						4	45
NABP1:NABP2	0	0	1	1				1	1				4	57
CLASP1:CLASP2	0	0	1	1				0	1	1	0	0	4	69
FAM50A:FAM50B								0	1	1	1	1	4	75
G3BP1:G3BP2	0	0	1	1				0	1	1	0	0	4	66
CRK:CRKL	0	0	1	0						1	1	1	4	60
MYL12A:MYL12B	1	1	1	1									4	97
RPL22:RPL22L1	0	1	1	1				1	0				4	71
ARPC5:ARPC5L	0	0	1	1				1	0	0	0	1	4	68
UPF3A:UPF3B	1	0	0	1						1	1	0	4	45
UBE2V1:UBE2V2	1	0	0	1	0	1	1						4	89
ATP6V0A1:ATP6V0A2	1	0	0	1	1	1	0						4	52
AP2A1:AP2A2					0	1	0	1	1	1	0	0	4	82
RAB1A:RAB1B	1	1	1	1									4	92
MCM2:SP110										1	1	1	3
IDH3B:IDH3G	1	0	0	1						1	0	0	3	49
MCM2:S100A10										1	1	1	3
TIMM8A:TIMM8B	1	1	1	0									3	40
MCM2:TANC2										1	1	1	3
MCM2:ZNF175										1	1	1	3
HNRNPAB:HNRNPD	1	0	0	0				1	1				3	62
MCM2:ZNF83										1	1	1	3
MCM2:MLKL										1	1	1	3
MET:VHL										1	1	1	3
PSMB6:PSMB9										1	1	1	3	56
KRAS:TOP1										1	1	1	3
ROCK1:ROCK2	0	1	1	0				0	1				3	65
RPL10:RPL10L								1	0	1	1	0	3	95
RRP7A:XPO1										1	1	1	3
PSMA2:RP11-111K18.1										1	1	1	3
RUVBL1:ZNF264										1	1	1	3
SAFB:SAFB2					1	1	1						3	71
CSNK1D:CSNK1E					1	1	1						3	83
GCFC2:PAXBP1										1	1	1	3	30
SEC11A:SEC11C	1	0	1	1									3	76
RRP1:RRP1B										1	1	1	3	38
SEC23A:SEC23B	0	0	1	1				1	0				3	84
GIT1:GIT2					1	1	1						3	65
NAA10:NAA11										1	1	1	3	81
SMC1A:SMC1B										1	1	1	3	53
POC1A:POC1B	1	1	1	0									3	53
PPP1CA:PPP1CC	1	0	1	1									3	91
SRPK1:SRPK2	0	1	1	1									3	58
PRPS1:PRPS2	1	0	1	1									3	95
EMC8:EMC9	1	1	0	1									3	43
EEF2:EFTUD2										1	1	1	3	37
DYNLL1:DYNLL2	0	1	1	1									3	93
PMPCB:UQCRC1										1	1	1	3	55
ARPC1A:ARPC1B	0	1	1	0	0	1	0						3	67
AP1B1:AP2B1					0	1	1	1	0				3	83
XRN2:XYLT2										1	1	1	3
WEE1:WEE2										1	1	1	3	43
PFN1:PFN2	0	0	1	1				1	0				3	61
VAPA:VAPB	0	0	1	1				1	0				3	60
CCNL1:CCNL2								1	1	1	0	0	3	60
ATP6V1B1:ATP6V1B2										1	1	1	3	84
TOP1:TOP1MT										1	1	1	3	59
TP53:WEE1										1	1	1	3
BTRC:FBXW11	0	0	1	1				1	0				3	80
PARP2:SMC1A										1	1	1	3
PARP2:RAD21										1	1	1	3
U2AF2:UHMK1										1	1	1	3	21
CCNB1:GRB10										1	1	1	3
PARP1:RAD21										1	1	1	3
TTC7A:TTC7B										1	1	1	3	50
YIF1A:YIF1B					0	0	1			1	1	0	3	53
CPSF3:CPSF3L										1	1	1	3
CDS1:CDS2								1	0	1	0	1	3	70
CDT1:EPAS1										1	1	1	3
CDT1:FXYD5										1	1	1	3
COQ10A:COQ10B	1	0	0	1				0	1				3	60
COPS2:PSMD11										1	1	1	3	25
RALA:RALB								1	1				2	82
GABPB1:GABPB2								1	0	1	0	0	2	65
GNL1:LSG1										1	0	1	2	22
BCL2L1:BCL2L2	1	0	1	0									2	44
BCL2L1:MCL1					0	1	1						2	16
GDI1:GDI2	1	0	0	1									2	86
PMM1:PMM2	0	0	1	0				1	0				2	65
LSM6:SNRPF										0	1	1	2	45
LDHA:LDHB	0	0	1	1									2	75
ACSL3:ACSL4								1	1				2	64
RPP25:RPP25L	0	0	1	0						0	1	0	2	37
MAFG:MAFK					0	1	1						2	74
CCNA2:EPAS1										0	1	1	2
ATR:SNRPB										1	0	1	2
ADIPOR1:ADIPOR2	1	0	0	1									2	68
RPL7:RPL7L1										0	1	1	2	42
PGK1:PGK2										1	1	0	2	87
USP13:USP5										0	1	1	2	60
POLR2B:POLR3B										0	1	1	2	38
MTOR:VHL										1	1	0	2
ACO1:IREB2	0	0	1	0				1	0				2	58
AKIRIN1:AKIRIN2								1	1				2	55
H2AZ1:H2AZ2	0	0	1	1									2	97
PIP5K1A:PIP5K1C					1	0	1						2	57
ASCC3:SNRNP200										1	1	0	2	39
HNRNPA1:HNRNPA2B1	1	1	0	0									2	63
FBXW7:FEN1										1	0	1	2
ALKBH4:ATR										1	0	1	2
HNRNPM:MYEF2										1	1	0	2	48
MCM2:TP53										1	1	0	2
CREBBP:EP300								1	1				2	59
FAM126A:FAM126B								1	1				2	48
CCNA2:PCNXL2										0	1	1	2
DNMT1:S100A10										1	1	0	2
CDC37:CDC37L1										1	0	1	2	35
NONO:PSPC1	1	0	0	0				0	1				2	57
TAF1:TAF1L										1	1	0	2	90
TAF5:TAF5L										1	1	0	2	35
TNPO1:TNPO2					0	0	1	1	0				2	85
CDK12:CDK13										0	1	1	2	43
TNKS:TNKS2	0	1	1	0									2	76
CDK4:CDK6	0	0	1	0				0	1				2	67
DSN1:SRRM2										1	1	0	2
DNAJC6:GAK	0	0	0	1						1	0	0	2	38
EPC1:EPC2								1	0	0	1	0	2	53
CDT1:SOAT1										0	1	1	2
CHMP1A:CHMP1B								0	1	1	0	0	2	55
DMXL1:DMXL2					0	0	1	1	0				2	55
DIAPH1:DIAPH3	0	1	0	0	0	0	1						2	45
CKS1B:CKS2	1	0	0	0				1	0				2	81
COPG1:COPG2	1	0	0	0				0	1				2	81
CUL4A:CUL4B	0	0	1	1									2	75
PPIL2:PPWD1										0	1	1	2	25
CTBP1:CTBP2	0	0	1	0						0	0	1	2	57
STXBP1:STXBP3	0	0	1	1									2	51
MAGOH:MAGOHB	0	0	1	1									2	97
NDE1:NDEL1								1	1				2	54
PPP1CB:PPP1CC	1	0	0	1									2	88
CCNB1:PLEKHO1										1	1	0	2
PRC1:TCEA2										1	1	0	2
CCNB1:NAV1										1	1	0	2
PPP2R1A:PPP2R1B	1	0	0	0				1	0				2	84
SHMT1:SHMT2	0	0	0	1				1	0				2	61
SNRPA:SNRPB2										1	1	0	2	61
SMARCC1:SMARCC2	1	0	0	0						1	0	0	2	60
SPOP:SPOPL								1	1				2	82
CCNE1:CCNE2					0	1	1						2	48
SRRM2:SRRM3										1	1	0	2
STT3A:STT3B	1	0	1	0									2	57
EXOSC4:EXOSC6										0	1	1	2	27
PPP6R1:PPP6R3	0	0	0	1									1	46
PRKAR1A:PRKAR1B								1	0				1	81
PRDX1:PRDX2	0	0	0	1									1	77
POP7:ZNF264										0	1	0	1
POP7:SOAT1										0	1	0	1
POLR2J:POLR2J2	0	0	1	0									1	79
POP7:ZNF175										0	1	0	1
POP7:YTHDC2										0	1	0	1
PSMB5:PSMB8	0	0	0	1									1	57
PPAN:PPAN-P2RY11										0	1	0	1	74
POP7:PRKDC										0	1	0	1
POP7:SP110										0	1	0	1
POP7:ZNF550										0	1	0	1
PPA1:PPA2										1	0	0	1	58
ACACA:ACACB								1	0				1	72
PTPN1:PTPN2	1	0	0	0									1	54
PYCR1:PYCR2					0	1	0						1	84
TBP:TBPL2								0	1				1	57
TIMM17A:TIMM17B								1	0				1	75
TMED4:TMED9					0	1	0						1	75
TMEM167A:TMEM167B	0	1	0	0									1	42
TOMM40:TOMM40L										0	1	0	1	58
TRA2A:TRA2B								1	0				1	69
TUBGCP2:TUBGCP3										1	0	0	1	23
TXNL4A:TXNL4B										1	0	0	1	39
UAP1:UAP1L1										0	1	0	1	56
UBB:UBC	0	0	1	0									1	41
UBE2C:UBE2U										0	0	1	1	20
UBE2D2:UBE2D3	1	0	0	0									1	97
USP16:USP45	1	0	0	0									1	37
USP32:USP6								1	0				1	64
VPS26A:VPS26B	0	0	0	1									1	69
WDHD1:ZSWIM3										0	1	0	1
WWTR1:YAP1										1	0	0	1	45
YTHDF2:YTHDF3	0	0	1	0									1	66
ZC3H4:ZC3H6										1	0	0	1	34
ZDHHC13:ZDHHC17										0	0	1	1	47
ZNF121:ZNF260	1	0	0	0									1	40
ZNF143:ZNF76					0	1	0						1	55
ZNF23:ZNF74	1	0	0	0									1	33
TBL1X:TBL1XR1	0	0	0	1									1	83
SYNJ1:SYNJ2	1	0	0	0									1	44
SREBF1:SREBF2										1	0	0	1	44
RPL17:RPL17-C18orf32										0	1	0	1	83
RAB6A:RAB6B	0	0	1	0									1	90
RAD23A:RAD23B					0	0	1						1	59
RAP1A:RAP1B	0	0	1	0									1	95
RBBP4:RBBP7								1	0				1	88
RBM14:RBM14-RBM4										0	1	0	1
RC3H1:RC3H2					0	0	1						1	49
RHOA:RHOB	0	0	1	0									1	84
RING1:RNF2	0	0	0	1									1	58
RNF19A:RNF19B	0	0	1	0									1	51
RP11-343C2.7:TMED6										0	1	0	1
RPL3:RPL3L										0	1	0	1	77
SOS1:SOS2								1	0				1	69
RPS4X:RPS4Y1	0	0	0	1									1	92
RPS6KA1:RPS6KA3	0	0	0	1									1	80
RRAGA:RRAGB								0	1				1	93
SEC24C:SEC24D								1	0				1
SEPHS1:SEPHS2								0	1				1	69
SLC20A1:SLC20A2								1	0				1	59
SLC26A2:SLC26A6	1	0	0	0									1	30
SMARCA2:SMARCA4										0	1	0	1	76
SNAP23:SNAP25								1	0				1	59
SNRPB:TCF7L2										0	1	0	1
SPATA5L1:VCP										1	0	0	1	32
KPNA3:KPNA4	0	1	0	0									1	85
PKN1:PKN2	0	0	1	0									1	59
CCND1:EXO1										0	0	1	1
CDC34:UBE2R2	0	0	1	0									1	80
CDC6:KRAS										0	0	1	1
CDK1:CDK2	1	0	0	0									1	64
CDK1:MYC										0	1	0	1
CHUK:IKBKB					0	0	1						1	50
CTD-3222D19.2:MED26										0	1	0	1
CTPS1:CTPS2	0	1	0	0									1	74
CUL1:CUL3	0	0	0	1									1	30
DNAJC15:DNAJC19	0	0	0	1									1	54
DOCK1:DOCK5	0	0	1	0									1	64
DSN1:GNPDA2										0	1	0	1
EGFR:KRAS										0	0	1	1
EGLN1:EGLN2	0	0	1	0									1	40
EGLN1:EGLN3	0	0	0	1									1	48
EIF4EBP1:MYC										0	1	0	1
ETNK1:ETNK2	0	0	1	0									1	55
EXO1:FAH										1	0	0	1
EXO1:FXYD5										1	0	0	1
EXO1:HRH1										1	0	0	1
EXO1:ITPRIPL2										1	0	0	1
EXO1:LAMB2										1	0	0	1
EXO1:LYSMD2										1	0	0	1
EXO1:MLKL										1	0	0	1
EXO1:MVP										1	0	0	1
EXO1:NEK6										1	0	0	1
EXO1:NLRX1										1	0	0	1
EXO1:NPDC1										1	0	0	1
CCND1:MCM7										0	1	0	1
CCNB1:CCNB2	1	0	0	0									1	51
EXO1:PTPN21										1	0	0	1
CCNA2:TCEA2										0	1	0	1
ACTL6A:ACTL6B								1	0				1	84
ADSL:RP5-1042K10.14										1	0	0	1
AKT1:AKT2					0	1	0						1	81
ALG10:ALG10B	0	1	0	0									1	95
ANGEL1:ANGEL2	0	0	1	0									1	35
AP1G1:AP1G2								1	0				1	60
APH1A:APH1B								1	0				1	55
ARF4:ARF5	0	0	1	0									1	90
ARID4A:ARID4B	1	0	0	0									1	44
ARL5A:ARL5B	1	0	0	0									1	79
ARL8A:ARL8B								0	1				1	91
ASPM:CYB5A										1	0	0	1
ASPM:GNB5										1	0	0	1
ASRGL1:TASP1										1	0	0	1	31
ATP1B1:ATP1B3	0	0	1	0									1	36
ATP6V0D1:ATP6V0D2								1	0				1	67
ATP6V1C1:ATP6V1C2										1	0	0	1	59
ATP6V1E1:ATP6V1E2										1	0	0	1	76
ATR:KRAS										0	0	1	1
ATXN2:ATXN2L										1	0	0	1	36
BAG3:BAG4										0	0	1	1	22
BIRC2:BIRC3	0	0	1	0									1	71
BUB3:RAE1										0	1	0	1	33
BZW1:BZW2								1	0				1	72
CAB39:CAB39L	1	0	0	0									1	80
CAD:FUT5										1	0	0	1
CCNA2:LPP										0	1	0	1
EXO1:P4HTM										1	0	0	1
EXO1:RAB31										1	0	0	1
PIF1:VAMP8										1	0	0	1
IPO5:RANBP6										0	0	1	1	78
KAT2A:KAT2B								1	0				1	69
KIF2A:KIF2C	0	0	0	1									1	53
KRAS:NRAS	1	0	0	0									1	85
LARP1:LARP1B										0	1	0	1	53
LIMK1:LIMK2										0	0	1	1	53
MAPK1:MYC										0	1	0	1
MARK2:MARK3	0	0	0	1									1	66
MFN1:MFN2								1	0				1	62
MTMR3:MTMR4					0	0	1						1	46
MVD:XPO1										0	1	0	1
NAP1L1:NAP1L4					0	0	1						1	65
NCAPH:PGBD1										0	0	1	1
NCAPH:TBC1D2										0	0	1	1
NCAPH:TMEM136										0	0	1	1
NCAPH:ZDHHC2										0	0	1	1
NCAPH:ZNF559										1	0	0	1
NDUFA9:RAD54L										1	0	0	1
PAK1:PAK2	0	0	0	1									1	76
PARG:XRCC1										1	0	0	1
PARP1:PARP2	0	0	0	1									1	30
PARP1:RAD51										1	0	0	1
PARP1:SMC1A										0	1	0	1
PARP2:SMC3										0	1	0	1
PARVA:PARVB	0	0	0	1									1	73
PCMTD1:PCMTD2								1	0				1	67
PEX5:PEX5L										0	0	1	1	38
PGGT1B:RABGGTB										1	0	0	1	24
KALRN:TRIO										0	0	1	1	64
IP6K1:IP6K2	0	0	1	0									1	45
EXO1:RIN2										1	0	0	1
HSPA4:HSPH1	0	0	0	1									1	63
EXO1:RRAS										1	0	0	1
EXO1:TMEM136										1	0	0	1
EXO1:TSPAN13										1	0	0	1
EXO1:UBE2E2										1	0	0	1
EXO1:ZNF175										1	0	0	1
EXOC3:EXOC3L1										1	0	0	1	28
FKBP4:FKBP5										0	0	1	1	55
FNDC3A:FNDC3B								1	0				1	51
FNIP1:FNIP2										1	0	0	1	49
FOXK1:FOXK2	1	0	0	0									1	50
FUBP1:KHSRP	1	0	0	0									1	62
GFPT1:GFPT2								1	0				1	78
GLS:GLS2								1	0				1	64
GNA12:GNA13	0	1	0	0									1	64
GNL3:GNL3L										0	1	0	1	30
GON4L:YY1AP1					0	0	1						1	62
GOT1:GOT2	1	0	0	0									1	47
GSK3B:MYC										0	1	0	1
H2AFV:H2AFZ								1	0				1
HARS:HARS2										1	0	0	1
HCFC1:HCFC2										1	0	0	1	37
HIST2H2BE:HIST2H2BF					0	1	0						1
HK1:HK2	0	0	1	0									1	73
HNRNPA2B1:HNRNPA3	0	0	1	0									1	67
HNRNPA2B1:TNFRSF1A										1	0	0	1
HNRNPAB:HNRNPDL	0	0	1	0									1	52
HNRNPR:SYNCRIP								1	0				1	82
ZNF251:ZNF606	0	1	0	0									1	32
